# Supplementary material for: Soil Microbial Community Structure and Metabolic Activity of Pinus elliottii Plantations across Different Stand Ages in a Subtropical Area
Source: PLoS One. 2015 Aug 12;10(8):e0135354. doi: 10.1371/journal.pone.0135354 (PMC4533972; doi:10.1371/journal.pone.0135354)
Supplement: S1 Table — http://dx.doi.org/10.6084/m9.figshare.1423489. (XLS) [file pone.0135354.s003.xls]

## Sheet: Sample 1
Sample Report (User Defined)
---------------------------------------
MS Data File Information
---------------------------------------
Sample ID:	1
Operator:	zxy
Instrument ID:	Varian GC/MS #1
Acquisition Date:	12/18/2014 12:53 PM
Method:	D:\wuzy\wzy.mth
Inj. Sample Notes:	None
---------------------------------------
Target Compounds
---------------------------------------
Peaks: 9("RT (min)"	Area	Match Result	CAS Number	Peak Name	Peak Width
4.523	0	630	None	4.523 min, Scan: 289	N/A
11.541	0	865	None	11.541 min, Scan: 746	N/A
15.377	0	365	None	15.377 min, Scan: 1002	N/A
18.638	0	948	None	18.638 min, Scan: 1223	N/A
9.759	0	934	None	9.759 min, Scan: 631	N/A
21.302	0	875	None	21.302 min, Scan: 1403	N/A
23.09	179077	956	None	23.071 min, Scan: 1519	2.3 sec
24.85	0	646	None	24.850 min, Scan: 1635	N/A
25.142	0	658	None	25.142 min, Scan: 1654	N/A
---------------------------------------
Unidentified Peaks
---------------------------------------
Peaks: 294("Peak Number"	RT (min)	Area	Match Result	CAS Number	Peak Width	Match	Result	Type	Library	Entry #	Name
1	5.259	2871000	891	151-10-0	4.3 sec	1	891	N-F	replib	18631	Benzene, 1,3-dimethoxy-
2	5.365	25416	675	17721-95-8	1.7 sec	1	675	N-F	mainlib	2992	Piperidine, 2,6-dimethyl-1-nitroso-
3	5.431	2125000	894	None	2.1 sec	1	894	N-F	mainlib	20604	Oxalic acid, isobutyl nonyl ester
4	5.514	162884	590	13131-19-6	2.2 sec	1	590	N-F	mainlib	80368	N-Methyl-9-aza-tricyclo[6.2.2.0(2,7)]dod
5	5.58	67083	549	72439-85-1	1.3 sec	1	549	N-F	mainlib	32165	3,5-Dibutoxy-1,1,1,7,7,7-hexamethyl-3,5-
6	5.701	60052	643	1746-13-0	1.1 sec	1	643	N-F	mainlib	3647	Benzene, (2-propenyloxy)-
7	5.772	41337	815	877-44-1	1.1 sec	1	815	N-F	mainlib	94222	Benzene, 1,2,4-triethyl-
8	5.814	103406	644	37385-06-1	1.9 sec	1	644	N-F	mainlib	21140	Pentanamide, N-1H-purin-6-yl-
9	5.894	88141	639	None	1.8 sec	1	639	N-F	mainlib	20604	Oxalic acid, isobutyl nonyl ester
10	5.951	69287	720	56298-75-0	1.9 sec	1	720	N-F	mainlib	81845	1H-Indene, 1-ethyl-2,3-dihydro-1-methyl-
11	5.976	105947	866	None	2.2 sec	1	866	N-F	mainlib	2181	Oxalic acid, allyl nonyl ester
12	6.05	131283	892	540-97-6	1.6 sec	1	892	N-F	replib	8884	Cyclohexasiloxane, dodecamethyl-
13	6.093	46326	544	None	1.7 sec	1	544	N-F	mainlib	93490	1-(4-Isopropylphenyl)-3-(tetrahydrofuryl
14	6.166	1461000	885	None	1.4 sec	1	885	N-F	libr_gp	2754	N-HEXACOSANE
15	6.361	609297	940	90-12-0	2.0 sec	1	940	N-F	replib	19074	Naphthalene, 1-methyl-
16	6.504	377474	860	90-12-0	1.9 sec	1	860	N-F	replib	19074	Naphthalene, 1-methyl-
17	6.583	113108	785	29812-79-1	2.7 sec	1	785	N-F	mainlib	6876	Hydroxylamine, O-decyl-
18	6.629	64935	633	56599-40-7	1.7 sec	1	633	N-F	mainlib	154971	1,3-Dioxane, 4-(hexadecyloxy)-2-pentadec
19	6.685	108691	641	None	1.8 sec	1	641	N-F	mainlib	20089	Limonen-6-ol, pivalate
20	6.747	231652	734	74630-39-0	1.5 sec	1	734	N-F	mainlib	7104	1-Undecene, 4-methyl-
21	6.924	757678	904	5345-42-6	1.7 sec	1	904	N-F	mainlib	107142	Benzene, 1-methoxy-3-methyl-2-nitro-
22	7.013	1325000	895	None	1.2 sec	1	895	N-F	libr_gp	2754	N-HEXACOSANE
23	7.068	185712	653	131147-55-2	2.2 sec	1	653	N-F	mainlib	99540	5-Ethenyl-5-(1-methyl-3-butenyl)-hexahyd
24	7.147	199790	726	30889-32-8	1.8 sec	1	726	N-F	mainlib	92616	1,3-Dioxolane-4-methanol, 2-pentadecyl-,
25	7.233	222883	917	1127-76-0	1.7 sec	1	917	N-F	replib	18982	Naphthalene, 1-ethyl-
26	7.362	627578	940	581-40-8	2.7 sec	1	940	N-F	replib	20520	Naphthalene, 2,3-dimethyl-
27	7.438	282992	886	4630-07-03	1.8 sec	1	886	N-F	replib	1263	Naphthalene, 1,2,3,5,6,7,8,8a-octahydro-
28	7.505	659624	952	575-41-7	2.3 sec	1	952	N-F	replib	18983	Naphthalene, 1,3-dimethyl-
29	7.555	445700	953	575-41-7	2.5 sec	1	953	N-F	replib	18983	Naphthalene, 1,3-dimethyl-
30	7.694	251921	682	98419-10-4	1.7 sec	1	682	N-F	mainlib	10319	4,4-Dimethyl-3-(3-methylbut-2-enylidene)
31	7.744	269219	915	575-41-7	2.0 sec	1	915	N-F	replib	18983	Naphthalene, 1,3-dimethyl-
32	7.829	498240	844	719-22-2	1.6 sec	1	844	N-F	mainlib	112747	2,5-Cyclohexadiene-1,4-dione, 2,6-bis(1,
33	7.925	360546	745	None	3.2 sec	1	745	N-F	libr_gp	1355	1-ETHYLNAPHTHALENE
34	8.015	87585	718	55320-02-0	2.2 sec	1	718	N-F	mainlib	6462	9,12,15-Octadecatrienoic acid, 2,3-bis(a
35	8.106	179602	882	None	1.7 sec	1	882	N-F	libr_gp	2754	N-HEXACOSANE
36	8.154	52957	629	540-97-6	N/A	1	629	N-F	replib	8884	Cyclohexasiloxane, dodecamethyl-
37	8.223	205860	851	644-08-6	2.3 sec	1	851	N-F	replib	21645	1,1'-Biphenyl, 4-methyl-
38	8.268	1240000	721	138345-00-3	2.3 sec	1	721	N-F	mainlib	119994	7,9-Di-tertbutyl-1-oxaspiro[4,5]deca-6,9
39	8.355	131219	843	644-08-6	2.5 sec	1	843	N-F	mainlib	107758	1,1'-Biphenyl, 4-methyl-
40	8.406	235312	799	111-82-0	1.8 sec	1	799	N-F	replib	9035	Dodecanoic acid, methyl ester
41	8.503	137170	817	None	2.8 sec	1	817	N-F	mainlib	100329	3-(2-Methyl-propenyl)-1H-indene
42	8.526	183163	745	192823-15-7	3.6 sec	1	745	N-F	mainlib	20874	Decane, 2,3,5,8-tetramethyl-
43	8.704	388906	660	620-47-3	2.7 sec	1	660	N-F	mainlib	107348	Benzene, 1-methyl-3-(phenylmethyl)-
44	8.761	256212	818	2245-38-7	2.2 sec	1	818	N-F	replib	21815	Naphthalene, 1,6,7-trimethyl-
45	8.854	162917	902	829-26-5	1.9 sec	1	902	N-F	replib	21818	Naphthalene, 2,3,6-trimethyl-
46	8.934	197012	704	13151-91-2	3.3 sec	1	704	N-F	mainlib	21872	Tridecane, 6-cyclohexyl-
47	9.046	216612	674	None	2.2 sec	1	674	N-F	mainlib	100329	3-(2-Methyl-propenyl)-1H-indene
48	9.131	142600	917	2131-42-2	2.1 sec	1	917	N-F	mainlib	100333	Naphthalene, 1,4,6-trimethyl-
49	9.276	165672	646	2500-59-6	3.2 sec	1	646	N-F	mainlib	99884	Oxiraneoctanoic acid, 3-octyl-, methyl e
50	9.358	184641	726	53800-02-5	2.0 sec	1	726	N-F	mainlib	5383	Trifluoroacetic acid,n-tridecyl ester
51	9.463	1157000	901	None	1.7 sec	1	901	N-F	libr_gp	2754	N-HEXACOSANE
52	9.606	167041	660	13151-91-2	5.2 sec	1	660	N-F	mainlib	21872	Tridecane, 6-cyclohexyl-
53	9.669	98974	859	556-68-3	2.2 sec	1	859	N-F	mainlib	157722	Cyclooctasiloxane, hexadecamethyl-
54	9.712	124959	835	1724-39-6	2.1 sec	1	835	N-F	replib	886	Cyclododecanol
55	9.825	76654	711	5129-65-7	4.6 sec	1	711	N-F	mainlib	35239	Dodecanoic acid, 10-methyl-, methyl este
56	10.053	89256	712	None	2.4 sec	1	712	N-F	mainlib	53558	Epicedrol
57	10.15	300148	858	112-95-8	2.9 sec	1	858	N-F	replib	5456	Eicosane
58	10.418	117456	860	None	2.3 sec	1	860	N-F	mainlib	2187	Oxalic acid, allyl octadecyl ester
59	10.544	200723	595	10544-96-4	2.5 sec	1	595	N-F	mainlib	20572	Octadecane, 6-methyl-
60	10.596	60712	811	None	2.5 sec	1	811	N-F	mainlib	104748	Phthalic acid, methyl octyl ester
61	10.687	79063	851	36653-82-4	2.7 sec	1	851	N-F	mainlib	17508	1-Hexadecanol
62	10.778	145240	772	732-26-3	2.5 sec	1	772	N-F	replib	25742	Phenol, 2,4,6-tris(1,1-dimethylethyl)-
63	10.82	232565	733	5129-58-8	2.9 sec	1	733	N-F	mainlib	35288	Tridecanoic acid, 12-methyl-, methyl est
64	10.917	71500	716	None	3.4 sec	1	716	N-F	mainlib	14872	Methoxyacetic acid, 3-tridecyl ester
65	11.023	1244000	888	None	4.2 sec	1	888	N-F	libr_gp	2754	N-HEXACOSANE
66	11.331	82632	748	1724-39-6	2.5 sec	1	748	N-F	replib	886	Cyclododecanol
67	11.36	43251	636	None	3.8 sec	1	636	N-F	mainlib	121847	2-Amino-6,7-dimethyl-5,6,7,8-tetrahydro-
68	11.429	765384	837	5129-58-8	1.9 sec	1	837	N-F	mainlib	35288	Tridecanoic acid, 12-methyl-, methyl est
69	11.723	214786	865	630-06-8	2.4 sec	1	865	N-F	replib	5449	Hexatriacontane
70	11.857	87849	804	54105-67-8	2.0 sec	1	804	N-F	mainlib	20844	Heptadecane, 2,6-dimethyl-
71	11.967	134028	649	2490-48-4	2.9 sec	1	649	N-F	mainlib	20717	1-Hexadecanol, 2-methyl-
72	12.084	250754	826	930-02-9	N/A	1	826	N-F	replib	2069	Octadecane, 1-(ethenyloxy)-
73	12.212	469589	746	None	1.8 sec	1	746	N-F	mainlib	14872	Methoxyacetic acid, 3-tridecyl ester
74	12.321	83768	754	2825-81-2	2.8 sec	1	754	N-F	mainlib	2240	2-Hexadecenoic acid, methyl ester, (E)-
75	12.514	2159000	815	7132-64-1	2.2 sec	1	815	N-F	mainlib	35261	Pentadecanoic acid, methyl ester
76	12.656	887559	797	5129-66-8	2.0 sec	1	797	N-F	mainlib	35063	Tetradecanoic acid, 12-methyl-, methyl e
77	12.724	1341000	900	None	2.0 sec	1	900	N-F	libr_gp	2754	N-HEXACOSANE
78	12.824	744196	831	None	2.9 sec	1	831	N-F	libr_gp	2754	N-HEXACOSANE
79	13.071	163704	799	1724-39-6	2.3 sec	1	799	N-F	replib	886	Cyclododecanol
80	13.163	453606	850	7132-64-1	2.1 sec	1	850	N-F	replib	9036	Pentadecanoic acid, methyl ester
81	13.232	54365	622	112-39-0	2.5 sec	1	622	N-F	replib	8999	Hexadecanoic acid, methyl ester
82	13.283	64191	648	55682-91-2	2.5 sec	1	648	N-F	mainlib	35098	Heptacosanoic acid, methyl ester
83	13.379	90238	604	54153-31-0	N/A	1	604	N-F	mainlib	44077	2-(2-Diethylamino-ethoxy)-fluoren-9-one
84	13.459	245048	760	502-69-2	N/A	1	760	N-F	mainlib	7280	2-Pentadecanone, 6,10,14-trimethyl-
85	13.52	106562	629	14852-31-4	3.0 sec	1	629	N-F	mainlib	14716	2-Hexadecanol
86	13.721	65315	744	None	2.0 sec	1	744	N-F	mainlib	31135	Oxalic acid, dodecyl neopentyl ester
87	13.865	440229	928	84-69-5	N/A	1	928	N-F	replib	19719	1,2-Benzenedicarboxylic acid, bis(2-meth
88	13.918	194193	780	2416-20-8	7.0 sec	1	780	N-F	replib	4232	Hexadecenoic acid, Z-11-
89	13.98	242757	665	15965-99-8	4.2 sec	1	665	N-F	mainlib	20710	Oxirane, [(hexadecyloxy)methyl]-
90	14.186	259809	856	36653-82-4	2.2 sec	1	856	N-F	mainlib	17508	1-Hexadecanol
91	14.291	2059000	868	5129-60-2	2.2 sec	1	868	N-F	mainlib	35290	Pentadecanoic acid, 14-methyl-, methyl e
92	14.372	25168	655	None	2.8 sec	1	655	N-F	mainlib	20089	Limonen-6-ol, pivalate
93	14.497	1214000	831	29812-79-1	2.9 sec	1	831	N-F	mainlib	6876	Hydroxylamine, O-decyl-
94	14.586	991542	866	1120-25-8	2.4 sec	1	866	N-F	mainlib	17396	9-Hexadecenoic acid, methyl ester, (Z)-
95	14.637	276679	817	29812-79-1	4.0 sec	1	817	N-F	mainlib	6876	Hydroxylamine, O-decyl-
96	14.758	1465000	868	1120-25-8	2.5 sec	1	868	N-F	mainlib	17396	9-Hexadecenoic acid, methyl ester, (Z)-
97	14.854	33008	632	949-41-7	3.0 sec	1	632	N-F	mainlib	120446	1H-Cyclopropa[l]phenanthrene,1a,9b-dihyd
98	14.969	6342000	845	5129-60-2	2.9 sec	1	845	N-F	mainlib	35290	Pentadecanoic acid, 14-methyl-, methyl e
99	15.102	32160	575	6386-38-5	3.2 sec	1	575	N-F	mainlib	147025	Benzenepropanoic acid, 3,5-bis(1,1-dimet
100	15.192	98274	726	54410-98-9	2.9 sec	1	726	N-F	mainlib	5510	1-Nonene, 4,6,8-trimethyl-
101	15.26	93550	578	949-41-7	N/A	1	578	N-F	mainlib	120446	1H-Cyclopropa[l]phenanthrene,1a,9b-dihyd
102	15.291	62120	591	None	5.8 sec	1	591	N-F	mainlib	6861	Oxalic acid, decyl propyl ester
103	15.398	255762	802	None	2.9 sec	1	802	N-F	libr_gp	2754	N-HEXACOSANE
104	15.497	132634	828	None	3.1 sec	1	828	N-F	mainlib	2183	Oxalic acid, allyl dodecyl ester
105	15.578	337103	850	117-84-0	3.5 sec	1	850	N-F	tutorial	72	Di-n-octylphthalate
106	15.654	674823	768	56875-67-3	3.4 sec	1	768	N-F	mainlib	16517	7-Hexadecenoic acid, methyl ester, (Z)-
107	15.721	1670000	772	2490-49-5	2.4 sec	1	772	N-F	replib	9023	Hexadecanoic acid, 14-methyl-, methyl es
108	15.787	357794	739	10152-61-1	N/A	1	739	N-F	mainlib	16588	Cyclopropaneoctanoic acid, 2-hexyl-, met
109	15.85	780363	750	2490-49-5	2.6 sec	1	750	N-F	replib	9023	Hexadecanoic acid, 14-methyl-, methyl es
110	15.916	279134	793	2825-81-2	3.5 sec	1	793	N-F	mainlib	2240	2-Hexadecenoic acid, methyl ester, (E)-
111	16.09	1427000	865	2490-49-5	2.3 sec	1	865	N-F	replib	9023	Hexadecanoic acid, 14-methyl-, methyl es
112	16.176	151670	641	112-86-7	N/A	1	641	N-F	mainlib	16740	Erucic acid
113	16.243	808861	841	2490-49-5	2.6 sec	1	841	N-F	replib	9023	Hexadecanoic acid, 14-methyl-, methyl es
114	16.284	1324000	839	None	3.4 sec	1	839	N-F	libr_gp	2754	N-HEXACOSANE
115	16.487	583916	830	10152-61-1	2.8 sec	1	830	N-F	replib	4241	Cyclopropaneoctanoic acid, 2-hexyl-, met
116	16.586	278582	687	128-37-0	5.0 sec	1	687	N-F	replib	24147	Butylated Hydroxytoluene
117	16.69	234638	699	2529-64-8	3.2 sec	1	699	N-F	mainlib	6965	Estra-1,3,5(10)-trien-17.beta.-ol
118	16.796	2032000	807	2490-25-7	2.5 sec	1	807	N-F	mainlib	35257	Heptadecanoic acid, 10-methyl-, methyl e
119	16.905	155944	574	56051-53-7	2.8 sec	1	574	N-F	mainlib	35131	Cyclopropanebutanoic acid, 2-[[2-[[2-[(2
120	17.036	528256	706	55520-89-3	5.0 sec	1	706	N-F	replib	8525	Hexadecanoic acid, trimethylsilyl ester
121	17.148	125568	647	18835-33-1	N/A	1	647	N-F	mainlib	6968	1-Hexacosene
122	17.251	443911	716	18772-36-6	4.0 sec	1	716	N-F	mainlib	34589	Cyclodecasiloxane, eicosamethyl-
123	17.4	233348	709	14852-31-4	N/A	1	709	N-F	mainlib	14716	2-Hexadecanol
124	17.464	619757	808	2490-25-7	2.7 sec	1	808	N-F	mainlib	35257	Heptadecanoic acid, 10-methyl-, methyl e
125	17.559	423380	765	112-80-1	3.2 sec	1	765	N-F	replib	4240	Oleic Acid
126	17.668	265664	719	2566-89-4	4.1 sec	1	719	N-F	replib	817	5,8,11,14-Eicosatetraenoic acid, methyl
127	17.761	350500	788	None	4.5 sec	1	788	N-F	mainlib	2385	Oleanitrile
128	17.821	673758	851	629-96-9	3.5 sec	1	851	N-F	replib	1920	1-Eicosanol
129	17.877	246490	812	5129-61-3	N/A	1	812	N-F	mainlib	35281	Heptadecanoic acid, 16-methyl-, methyl e
130	17.963	3973000	855	2462-85-3	2.5 sec	1	855	N-F	mainlib	27078	9,12-Octadecadienoic acid, methyl ester
131	18.092	9530000	815	1937-62-8	3.0 sec	1	815	N-F	mainlib	17496	9-Octadecenoic acid, methyl ester, (E)-
132	18.18	2230000	848	112-62-9	2.4 sec	1	848	N-F	replib	4453	9-Octadecenoic acid (Z)-, methyl ester
133	18.26	718806	815	112-62-9	4.8 sec	1	815	N-F	replib	4453	9-Octadecenoic acid (Z)-, methyl ester
134	18.354	1016000	808	20290-84-0	3.0 sec	1	808	N-F	mainlib	6391	9-Octadecenoic acid (Z)-, hexyl ester
135	18.536	3904000	869	112-61-8	2.8 sec	1	869	N-F	replib	9041	Octadecanoic acid, methyl ester
136	18.604	562871	714	22393-97-1	3.7 sec	1	714	N-F	mainlib	17412	9-Hexadecenoic acid, 9-hexadecenyl ester
137	18.706	406607	685	None	3.6 sec	1	685	N-F	mainlib	16456	2-Methyl-Z,Z-3,13-octadecadienol
138	18.781	390518	621	28813-61-8	N/A	1	621	N-F	mainlib	21203	2-Nonadecanone 2,4-dinitrophenylhydrazin
139	18.916	463511	715	55162-61-3	N/A	1	715	N-F	mainlib	20947	Tetracontane, 3,5,24-trimethyl-
140	19.02	289868	660	18835-33-1	N/A	1	660	N-F	mainlib	6968	1-Hexacosene
141	19.084	361254	766	19780-79-1	N/A	1	766	N-F	mainlib	20675	2-Hexyl-1-octanol
142	19.204	1846000	820	55124-97-5	3.8 sec	1	820	N-F	mainlib	35264	Octadecanoic acid, 17-methyl-, methyl es
143	19.246	823650	751	55124-97-5	5.4 sec	1	751	N-F	mainlib	35264	Octadecanoic acid, 17-methyl-, methyl es
144	19.384	433417	688	55124-97-5	N/A	1	688	N-F	mainlib	35264	Octadecanoic acid, 17-methyl-, methyl es
145	19.486	895916	687	301-02-0	4.9 sec	1	687	N-F	mainlib	24937	9-Octadecenamide, (Z)-
146	19.622	655207	754	18919-94-3	4.4 sec	1	754	N-F	mainlib	94540	Tetracosamethyl-cyclododecasiloxane
147	19.691	280929	638	22393-97-1	N/A	1	638	N-F	mainlib	17412	9-Hexadecenoic acid, 9-hexadecenyl ester
148	19.786	1395000	843	None	2.8 sec	1	843	N-F	libr_gp	2754	N-HEXACOSANE
149	19.87	260577	569	56700-76-6	N/A	1	569	N-F	mainlib	61111	9,12,15-Octadecatrienoic acid, 2-phenyl-
150	20.032	4774000	826	10152-62-2	2.6 sec	1	826	N-F	replib	4447	Cyclopropaneoctanoic acid, 2-octyl-, met
151	20.141	366924	545	None	N/A	1	545	N-F	mainlib	41387	.alpha.-d-Xylopyranoside, methyl-2,3,4-t
152	20.273	1132000	704	1120-28-1	3.4 sec	1	704	N-F	mainlib	35247	Eicosanoic acid, methyl ester
153	20.383	555458	632	641-85-0	N/A	1	632	N-F	mainlib	130353	Allopregnane
154	20.461	387349	700	18748-91-9	N/A	1	700	N-F	replib	8621	Octadecanoic acid, trimethylsilyl ester
155	20.542	219845	524	None	N/A	1	524	N-F	mainlib	162403	Cholestane, 2-formyl-3-(2-methylbenzylid
156	20.704	2254000	714	505-54-4	2.9 sec	1	714	N-F	replib	12798	Hexadecanedioic acid
157	20.76	618476	790	2566-89-4	2.6 sec	1	790	N-F	replib	817	5,8,11,14-Eicosatetraenoic acid, methyl
158	20.88	617341	754	2566-89-4	8.4 sec	1	754	N-F	replib	817	5,8,11,14-Eicosatetraenoic acid, methyl
159	21.004	368398	618	None	N/A	1	618	N-F	mainlib	17362	Tricyclo[20.8.0.0(7,16)]triacontane, 1(2
160	21.089	424587	677	None	N/A	1	677	N-F	mainlib	17362	Tricyclo[20.8.0.0(7,16)]triacontane, 1(2
161	21.172	257364	649	17673-25-5	N/A	1	649	N-F	mainlib	40890	Phorbol
162	21.227	348186	667	56554-77-9	N/A	1	667	N-F	mainlib	40342	13-Heptadecyn-1-ol
163	21.31	1019000	853	6971-40-0	3.3 sec	1	853	N-F	replib	2071	17-Pentatriacontene
164	21.375	76471	681	14852-31-4	3.2 sec	1	681	N-F	mainlib	14716	2-Hexadecanol
165	21.465	1669000	832	None	3.8 sec	1	832	N-F	libr_gp	2754	N-HEXACOSANE
166	21.603	514551	706	14852-31-4	N/A	1	706	N-F	mainlib	14716	2-Hexadecanol
167	21.681	501600	701	55334-01-5	N/A	1	701	N-F	mainlib	119744	Phenanthrene, 9-dodecyltetradecahydro-
168	21.761	161687	556	2490-48-4	N/A	1	556	N-F	mainlib	20717	1-Hexadecanol, 2-methyl-
169	21.864	526390	754	18919-94-3	5.9 sec	1	754	N-F	mainlib	94540	Tetracosamethyl-cyclododecasiloxane
170	21.937	2242000	889	1120-28-1	2.9 sec	1	889	N-F	mainlib	35247	Eicosanoic acid, methyl ester
171	22.031	382790	753	None	N/A	1	753	N-F	libr_gp	2754	N-HEXACOSANE
172	22.086	81795	587	29812-79-1	N/A	1	587	N-F	mainlib	6876	Hydroxylamine, O-decyl-
173	22.111	139441	564	74630-39-0	N/A	1	564	N-F	mainlib	7104	1-Undecene, 4-methyl-
174	22.187	365344	618	56847-05-3	N/A	1	618	N-F	mainlib	5867	9-Octadecen-12-ynoic acid, methyl ester
175	22.25	394860	677	1235-74-1	N/A	1	677	N-F	mainlib	137452	1-Phenanthrenecarboxylic acid, 1,2,3,4,4
176	22.327	96573	564	17453-58-6	N/A	1	564	N-F	mainlib	23082	3-Phorbinepropanoic acid, 9-acetyl-14-et
177	22.405	369273	748	14852-31-4	N/A	1	748	N-F	mainlib	14716	2-Hexadecanol
178	22.425	158109	704	18835-33-1	N/A	1	704	N-F	mainlib	6968	1-Hexacosene
179	22.531	3199000	836	301-02-0	6.7 sec	1	836	N-F	replib	6559	9-Octadecenamide, (Z)-
180	22.67	195657	827	301-02-0	3.7 sec	1	827	N-F	replib	6559	9-Octadecenamide, (Z)-
181	22.69	511630	794	301-02-0	3.7 sec	1	794	N-F	replib	6559	9-Octadecenamide, (Z)-
182	22.763	779279	781	301-02-0	3.7 sec	1	781	N-F	replib	6559	9-Octadecenamide, (Z)-
183	22.935	1312000	796	None	4.5 sec	1	796	N-F	mainlib	16456	2-Methyl-Z,Z-3,13-octadecadienol
184	23.182	109315	628	None	3.6 sec	1	628	N-F	mainlib	17362	Tricyclo[20.8.0.0(7,16)]triacontane, 1(2
185	23.202	98628	607	55521-22-7	3.6 sec	1	607	N-F	replib	9235	9,12,15-Octadecatrienoic acid, 2,3-bis[(
186	23.3	823179	640	119-47-1	N/A	1	640	N-F	mainlib	112615	Phenol, 2,2'-methylenebis[6-(1,1-dimethy
187	23.407	541093	703	None	N/A	1	703	N-F	mainlib	17362	Tricyclo[20.8.0.0(7,16)]triacontane, 1(2
188	23.522	2034000	704	None	3.5 sec	1	704	N-F	mainlib	17362	Tricyclo[20.8.0.0(7,16)]triacontane, 1(2
189	23.607	537905	783	None	2.8 sec	1	783	N-F	mainlib	16456	2-Methyl-Z,Z-3,13-octadecadienol
190	23.686	176130	648	14852-31-4	2.8 sec	1	648	N-F	mainlib	14716	2-Hexadecanol
191	23.769	218762	597	None	N/A	1	597	N-F	mainlib	16455	12-Methyl-E,E-2,13-octadecadien-1-ol
192	23.787	195553	556	83040-97-5	N/A	1	556	N-F	mainlib	20363	3-(6,6-Dimethyl-5-oxohept-2-enyl)-cycloh
193	23.865	318051	534	61834-65-9	N/A	1	534	N-F	replib	1660	Allopregnane-3,7,11,20-tetra-one
194	23.993	1180000	607	1472-93-1	5.3 sec	1	607	N-F	mainlib	55349	Octadecanedioic acid, dimethyl ester
195	24.073	318293	598	1472-93-1	4.9 sec	1	598	N-F	mainlib	55349	Octadecanedioic acid, dimethyl ester
196	24.154	93542	520	2629-11-0	N/A	1	520	N-F	mainlib	14495	d-Homo-24-nor-17-oxachola-20,22-diene-3,
197	24.238	427887	497	None	N/A	1	497	N-F	mainlib	13479	7,8-Epoxylanostan-11-ol, 3-acetoxy-
198	24.332	294351	559	None	N/A	1	559	N-F	mainlib	17362	Tricyclo[20.8.0.0(7,16)]triacontane, 1(2
199	24.363	60561	579	11094-59-0	N/A	1	579	N-F	mainlib	38411	Docosahexaenoic acid, 1,2,3-propanetriyl
200	24.432	299065	862	None	N/A	1	862	N-F	mainlib	96287	Phthalic acid, cyclohexyl 2-pentyl ester
201	24.452	103580	824	117-81-7	N/A	1	824	N-F	tutorial	71	BIS(2-Ethylhexyl)phthalate
202	24.583	1692000	873	629-96-9	4.0 sec	1	873	N-F	replib	1920	1-Eicosanol
203	24.66	1113000	854	19780-79-1	4.1 sec	1	854	N-F	mainlib	20675	2-Hexyl-1-octanol
204	24.736	561906	757	56630-69-4	N/A	1	757	N-F	mainlib	5411	13-Docosenoic acid, methyl ester
205	24.831	233406	680	18835-33-1	16.6 sec	1	680	N-F	mainlib	6968	1-Hexacosene
206	24.896	152530	579	18835-33-1	18.4 sec	1	579	N-F	mainlib	6968	1-Hexacosene
207	24.942	157854	600	None	N/A	1	600	N-F	mainlib	6364	Pregnan-3,11-diol-20-one
208	25	118577	641	14852-31-4	N/A	1	641	N-F	mainlib	14716	2-Hexadecanol
209	25.016	81183	617	None	N/A	1	617	N-F	mainlib	2180	3-Methyl-4-(phenylthio)-2-prop-2-enyl-2,
210	25.036	64080	554	25328-53-4	N/A	1	554	N-F	mainlib	56400	Cholestan-3-one, cyclic 1,2-ethanediyl a
211	25.056	56976	591	None	N/A	1	591	N-F	mainlib	6352	3,19;14,15-Diepoxypregnan-20-one, 3,11,1
212	25.204	9307000	740	117-81-7	5.1 sec	1	740	N-F	tutorial	71	BIS(2-Ethylhexyl)phthalate
213	25.233	3581000	727	117-81-7	5.1 sec	1	727	N-F	nist_msms	1924	Di-2-ethylhexyl phthalate
214	25.262	5284000	715	117-81-7	2.3 sec	1	715	N-F	nist_msms	1924	Di-2-ethylhexyl phthalate
215	25.467	203957	729	None	2.4 sec	1	729	N-F	mainlib	95332	Phthalic acid, butyl undecyl ester
216	25.497	91481	647	119-07-3	2.4 sec	1	647	N-F	replib	19707	1,2-Benzenedicarboxylic acid, decyl octy
217	25.518	227560	656	127611-84-1	N/A	1	656	N-F	mainlib	95416	3',8,8'-Trimethoxy-3-piperidyl-2,2'-bina
218	25.61	379503	636	None	N/A	1	636	N-F	mainlib	6505	Serverogenin acetate
219	25.705	373667	681	None	N/A	1	681	N-F	mainlib	17362	Tricyclo[20.8.0.0(7,16)]triacontane, 1(2
220	25.804	425226	709	7098-21-7	N/A	1	709	N-F	mainlib	21626	Tritetracontane
221	25.978	643602	769	18919-94-3	N/A	1	769	N-F	mainlib	94540	Tetracosamethyl-cyclododecasiloxane
222	26.074	389892	623	17453-58-6	N/A	1	623	N-F	mainlib	23082	3-Phorbinepropanoic acid, 9-acetyl-14-et
223	26.172	1147000	830	19780-79-1	3.8 sec	1	830	N-F	mainlib	20675	2-Hexyl-1-octanol
224	26.273	242364	525	30656-76-9	4.6 sec	1	525	N-F	mainlib	5362	Cholesterol 3-O-[[2-acetoxy]ethyl]-
225	26.383	159533	591	77646-82-3	N/A	1	591	N-F	mainlib	8599	5H-Cyclopropa[3,4]benz[1,2-e]azulen-5-on
226	26.55	448344	585	None	N/A	1	585	N-F	mainlib	6611	9-Methyl-Z-10-tetradecen-1-ol acetate
227	26.641	507650	808	2433-97-8	4.3 sec	1	808	N-F	replib	9028	Tricosanoic acid, methyl ester
228	26.707	426961	711	5353-25-3	7.9 sec	1	711	N-F	mainlib	17786	Ethanol, 2-(9-octadecenyloxy)-, (Z)-
229	26.803	108429	588	1602-42-2	N/A	1	588	N-F	mainlib	14246	N-2,4-Dnp-L-arginine
230	26.826	58425	600	17453-58-6	N/A	1	600	N-F	mainlib	23082	3-Phorbinepropanoic acid, 9-acetyl-14-et
231	26.901	403717	591	56797-40-1	N/A	1	591	N-F	replib	5580	7-Hexadecenal, (Z)-
232	26.932	140598	636	None	N/A	1	636	N-F	mainlib	6505	Serverogenin acetate
233	26.963	145366	675	None	N/A	1	675	N-F	mainlib	20699	9,19-Cyclolanostan-3-ol, 24,24-epoxymeth
234	27.069	1474000	694	None	5.9 sec	1	694	N-F	mainlib	20699	9,19-Cyclolanostan-3-ol, 24,24-epoxymeth
235	27.234	1313000	738	None	N/A	1	738	N-F	mainlib	130744	4,4,6a,6b,8a,11,11,14b-Octamethyl-1,4,4a
236	27.262	602676	745	None	N/A	1	745	N-F	mainlib	130744	4,4,6a,6b,8a,11,11,14b-Octamethyl-1,4,4a
237	27.296	1417000	737	None	9.6 sec	1	737	N-F	mainlib	130744	4,4,6a,6b,8a,11,11,14b-Octamethyl-1,4,4a
238	27.463	338780	692	None	1.6 sec	1	692	N-F	mainlib	130744	4,4,6a,6b,8a,11,11,14b-Octamethyl-1,4,4a
239	27.533	59094	667	None	1.6 sec	1	667	N-F	mainlib	130744	4,4,6a,6b,8a,11,11,14b-Octamethyl-1,4,4a
240	27.638	1383000	717	None	3.7 sec	1	717	N-F	mainlib	6505	Serverogenin acetate
241	27.739	3026000	840	545-47-1	13.1 sec	1	840	N-F	mainlib	7555	Lupeol
242	27.946	104101	620	None	N/A	1	620	N-F	mainlib	161288	3,9.beta.;14,15-Diepoxypregn-16-en-20-on
243	28.096	2749000	878	2442-49-1	3.3 sec	1	878	N-F	replib	9058	Tetracosanoic acid, methyl ester
244	28.281	94448	578	30365-65-2	3.0 sec	1	578	N-F	mainlib	6463	Ergost-8(14)-en-3-ol, (3.beta.)-
245	28.333	269560	613	14852-31-4	N/A	1	613	N-F	mainlib	14716	2-Hexadecanol
246	28.411	105764	524	18641-57-1	N/A	1	524	N-F	mainlib	2725	Docosanoic acid, 1,2,3-propanetriyl este
247	28.441	51783	558	None	N/A	1	558	N-F	mainlib	6321	Ethyl iso-allocholate
248	28.496	161688	608	14852-31-4	N/A	1	608	N-F	mainlib	14716	2-Hexadecanol
249	28.526	95760	528	18835-33-1	N/A	1	528	N-F	mainlib	6968	1-Hexacosene
250	28.679	397442	630	17453-58-6	N/A	1	630	N-F	mainlib	23082	3-Phorbinepropanoic acid, 9-acetyl-14-et
251	28.722	131566	597	18835-33-1	N/A	1	597	N-F	mainlib	6968	1-Hexacosene
252	28.812	249729	594	14852-31-4	N/A	1	594	N-F	mainlib	14716	2-Hexadecanol
253	28.903	131230	537	25328-53-4	N/A	1	537	N-F	mainlib	56400	Cholestan-3-one, cyclic 1,2-ethanediyl a
254	28.926	57828	602	25328-53-4	N/A	1	602	N-F	mainlib	56400	Cholestan-3-one, cyclic 1,2-ethanediyl a
255	29.039	1083000	748	122-62-3	4.0 sec	1	748	N-F	replib	22934	Decanedioic acid, bis(2-ethylhexyl) este
256	29.234	1026000	878	111-02-4	3.2 sec	1	878	N-F	replib	7716	2,6,10,14,18,22-Tetracosahexaene, 2,6,10
257	29.489	769624	769	55373-89-2	6.2 sec	1	769	N-F	replib	8935	Pentacosanoic acid, methyl ester
258	29.571	68309	606	25328-53-4	6.2 sec	1	606	N-F	mainlib	56400	Cholestan-3-one, cyclic 1,2-ethanediyl a
259	29.591	143079	622	25328-53-4	10.6 sec	1	622	N-F	mainlib	56400	Cholestan-3-one, cyclic 1,2-ethanediyl a
260	29.631	48114	587	55521-22-7	6.2 sec	1	587	N-F	replib	9235	9,12,15-Octadecatrienoic acid, 2,3-bis[(
261	29.651	89877	590	None	6.2 sec	1	590	N-F	mainlib	161288	3,9.beta.;14,15-Diepoxypregn-16-en-20-on
262	29.711	102445	561	None	6.2 sec	1	561	N-F	mainlib	161288	3,9.beta.;14,15-Diepoxypregn-16-en-20-on
263	29.741	177642	578	None	6.2 sec	1	578	N-F	mainlib	161288	3,9.beta.;14,15-Diepoxypregn-16-en-20-on
264	29.824	63816	562	105-92-0	N/A	1	562	N-F	mainlib	28224	Rhodopin
265	29.847	53446	540	537-40-6	N/A	1	540	N-F	mainlib	26913	Trilinolein
266	29.93	687860	774	22399-98-0	4.2 sec	1	774	N-F	replib	12789	Docosanedioic acid, dimethyl ester
267	30.001	285264	693	22399-98-0	9.4 sec	1	693	N-F	replib	12789	Docosanedioic acid, dimethyl ester
268	30.075	182297	640	22399-98-0	4.2 sec	1	640	N-F	mainlib	55352	Docosanedioic acid, dimethyl ester
269	30.131	140624	551	None	4.2 sec	1	551	N-F	mainlib	161288	3,9.beta.;14,15-Diepoxypregn-16-en-20-on
270	30.201	191243	550	77573-09-2	4.2 sec	1	550	N-F	mainlib	41340	2-Butenoic acid, 2-methyl-, 1,1a,1b,4,4a
271	30.427	486931	742	None	4.8 sec	1	742	N-F	mainlib	2185	Oxalic acid, allyl pentadecyl ester
272	30.55	185729	590	14852-31-4	13.3 sec	1	590	N-F	mainlib	14716	2-Hexadecanol
273	30.634	39228	509	17453-58-6	21.2 sec	1	509	N-F	mainlib	23082	3-Phorbinepropanoic acid, 9-acetyl-14-et
274	30.698	64118	569	17453-58-6	N/A	1	569	N-F	mainlib	23082	3-Phorbinepropanoic acid, 9-acetyl-14-et
275	30.725	20893	542	17453-58-6	N/A	1	542	N-F	mainlib	23082	3-Phorbinepropanoic acid, 9-acetyl-14-et
276	30.933	516465	858	5802-82-4	3.6 sec	1	858	N-F	mainlib	35302	Hexacosanoic acid, methyl ester
277	30.987	54395	794	5802-82-4	5.2 sec	1	794	N-F	mainlib	35302	Hexacosanoic acid, methyl ester
278	31.007	133869	771	5802-82-4	3.6 sec	1	771	N-F	mainlib	35302	Hexacosanoic acid, methyl ester
279	31.073	87542	609	5802-82-4	3.6 sec	1	609	N-F	mainlib	35302	Hexacosanoic acid, methyl ester
280	31.108	49965	636	5802-82-4	3.6 sec	1	636	N-F	mainlib	35302	Hexacosanoic acid, methyl ester
281	31.138	31000	574	4657-58-3	3.6 sec	1	574	N-F	replib	1914	Cycloartanol
282	31.179	99247	558	17453-58-6	N/A	1	558	N-F	mainlib	23082	3-Phorbinepropanoic acid, 9-acetyl-14-et
283	31.436	125597	708	6059-43-4	3.1 sec	1	708	N-F	replib	7615	Dehydroergosterol 3,5-dinitrobenzoate
284	32.005	145481	716	42217-02-7	4.0 sec	1	716	N-F	mainlib	20712	1-Chloroeicosane
285	33.249	420097	791	559-74-0	6.8 sec	1	791	N-F	mainlib	29292	Friedelan-3-one
286	33.268	561915	782	559-74-0	10.1 sec	1	782	N-F	replib	7740	Friedelan-3-one
287	33.883	83023	792	630-06-8	4.7 sec	1	792	N-F	replib	5449	Hexatriacontane
288	34.62	44366	647	55682-92-3	N/A	1	647	N-F	replib	9056	Octacosanoic acid, methyl ester
289	34.935	27736	692	None	2.3 sec	1	692	N-F	mainlib	119676	1-Cyclohexene, 1,3,3-trimethyl-2-(1-meth
290	34.954	21404	707	None	3.2 sec	1	707	N-F	mainlib	119747	(7a-Isopropenyl-4,5-dimethyloctahydroind
291	36.115	14936	719	None	2.7 sec	1	719	N-F	mainlib	6355	5-Cholestene-3-ol, 24-methyl-
292	36.14	35030	686	30365-65-2	6.0 sec	1	686	N-F	mainlib	6463	Ergost-8(14)-en-3-ol, (3.beta.)-
293	36.509	77040	697	83-48-7	5.6 sec	1	697	N-F	replib	4606	Stigmasterol
294	36.564	26290	658	83-48-7	N/A	1	658	N-F	replib	4606	Stigmasterol
Area Total:	177900000

## Sheet: Sample 2
Sample Report (User Defined)
---------------------------------------
MS Data File Information
---------------------------------------
Sample ID:	2
Operator:	zxy
Instrument ID:	Varian GC/MS #1
Acquisition Date:	12/18/2014 11:30 AM
Method:	D:\wuzy\wzy.mth
Inj. Sample Notes:	None
---------------------------------------
Target Compounds
---------------------------------------
Peaks: 9("RT (min)"	Area	Match Result	CAS Number	Peak Name	Peak Width
4.523	0	619	None	4.523 min, Scan: 289	N/A
11.541	0	896	None	11.541 min, Scan: 746	N/A
15.377	0	604	None	15.377 min, Scan: 1002	N/A
18.638	0	904	None	18.638 min, Scan: 1223	N/A
9.759	0	870	None	9.759 min, Scan: 631	N/A
21.302	0	695	None	21.302 min, Scan: 1403	N/A
23.084	95687	940	None	23.071 min, Scan: 1519	2.5 sec
24.85	0	814	None	24.850 min, Scan: 1635	N/A
25.174	211418	767	None	25.142 min, Scan: 1654	3.1 sec
---------------------------------------
Unidentified Peaks
---------------------------------------
Peaks: 242("Peak Number"	RT (min)	Area	Match Result	CAS Number	Peak Width	Match	Result	Type	Library	Entry #	Name
1	4.708	177613	843	582-24-1	3.4 sec	1	843	N-F	replib	13621	Ethanone, 2-hydroxy-1-phenyl-
2	4.832	16800	585	10586-16-0	1.8 sec	1	585	N-F	replib	8887	Benzoic acid, 2,4-bis[(trimethylsilyl)ox
3	5.258	2961000	880	151-10-0	3.4 sec	1	880	N-F	replib	18631	Benzene, 1,3-dimethoxy-
4	5.431	1896000	895	None	2.1 sec	1	895	N-F	mainlib	20604	Oxalic acid, isobutyl nonyl ester
5	5.512	89718	491	27334-43-6	2.1 sec	1	491	N-F	mainlib	80151	Cyclohexanecarboxylic acid, 1-(1,1-dimet
6	5.812	105886	615	37385-06-1	2.6 sec	1	615	N-F	mainlib	21140	Pentanamide, N-1H-purin-6-yl-
7	5.899	55303	668	112-95-8	2.7 sec	1	668	N-F	replib	5456	Eicosane
8	5.975	124493	863	None	1.9 sec	1	863	N-F	mainlib	2181	Oxalic acid, allyl nonyl ester
9	6.053	86478	763	540-97-6	2.4 sec	1	763	N-F	replib	8884	Cyclohexasiloxane, dodecamethyl-
10	6.165	1192000	883	112-95-8	1.4 sec	1	883	N-F	replib	5456	Eicosane
11	6.359	426834	932	90-12-0	2.0 sec	1	932	N-F	replib	19074	Naphthalene, 1-methyl-
12	6.503	250116	873	91-57-6	1.8 sec	1	873	N-F	tutorial	30	2-Methylnaphthalene
13	6.585	53615	797	29812-79-1	1.8 sec	1	797	N-F	mainlib	6876	Hydroxylamine, O-decyl-
14	6.625	22820	602	56599-40-7	1.3 sec	1	602	N-F	mainlib	154971	1,3-Dioxane, 4-(hexadecyloxy)-2-pentadec
15	6.685	60568	614	55134-08-2	1.8 sec	1	614	N-F	mainlib	20885	Benzene, (2,3-dimethyldecyl)-
16	6.748	76104	705	29812-79-1	1.5 sec	1	705	N-F	mainlib	6876	Hydroxylamine, O-decyl-
17	6.768	83020	786	7367-85-3	2.8 sec	1	786	N-F	mainlib	44605	2-Decenoic acid, methyl ester, (E)-
18	6.923	715890	901	5345-42-6	1.7 sec	1	901	N-F	replib	19938	Benzene, 1-methoxy-3-methyl-2-nitro-
19	7.012	1298000	901	None	1.2 sec	1	901	N-F	mainlib	20604	Oxalic acid, isobutyl nonyl ester
20	7.066	140162	661	13151-80-9	2.2 sec	1	661	N-F	mainlib	21224	Undecane, 5-cyclohexyl-
21	7.145	124614	751	30889-32-8	1.9 sec	1	751	N-F	mainlib	92616	1,3-Dioxolane-4-methanol, 2-pentadecyl-,
22	7.234	185041	809	None	1.8 sec	1	809	N-F	libr_gp	1355	1-ETHYLNAPHTHALENE
23	7.359	552690	940	581-40-8	2.6 sec	1	940	N-F	mainlib	90767	Naphthalene, 2,3-dimethyl-
24	7.503	769141	946	575-41-7	1.2 sec	1	946	N-F	replib	18983	Naphthalene, 1,3-dimethyl-
25	7.556	364132	950	581-40-8	2.1 sec	1	950	N-F	mainlib	90767	Naphthalene, 2,3-dimethyl-
26	7.693	259642	686	22198-51-2	1.7 sec	1	686	N-F	mainlib	114008	4'-Ethoxy-2'-hydroxyoctadecanophenone
27	7.743	254601	902	581-40-8	1.9 sec	1	902	N-F	mainlib	90767	Naphthalene, 2,3-dimethyl-
28	7.828	452384	851	719-22-2	1.6 sec	1	851	N-F	replib	22297	2,5-Cyclohexadiene-1,4-dione, 2,6-bis(1,
29	7.923	306432	753	None	3.0 sec	1	753	N-F	libr_gp	1355	1-ETHYLNAPHTHALENE
30	8.015	59507	710	55401-63-3	2.1 sec	1	710	N-F	mainlib	6436	9-Octadecenoic acid (Z)-, 2-(acetyloxy)-
31	8.104	149768	861	630-06-8	1.8 sec	1	861	N-F	replib	5449	Hexatriacontane
32	8.263	2829000	915	96-76-4	1.9 sec	1	915	N-F	replib	23265	Phenol, 2,4-bis(1,1-dimethylethyl)-
33	8.354	120808	817	101-81-5	2.4 sec	1	817	N-F	replib	21643	Diphenylmethane
34	8.404	351210	788	111-82-0	1.7 sec	1	788	N-F	replib	9035	Dodecanoic acid, methyl ester
35	8.499	160626	845	2131-42-2	2.3 sec	1	845	N-F	mainlib	100333	Naphthalene, 1,4,6-trimethyl-
36	8.527	159291	657	None	2.7 sec	1	657	N-F	mainlib	30908	Sulfurous acid, 2-pentyl undecyl ester
37	8.701	725712	791	1732-10-1	2.0 sec	1	791	N-F	replib	4766	Nonanedioic acid, dimethyl ester
38	8.759	257985	835	829-26-5	2.3 sec	1	835	N-F	replib	21818	Naphthalene, 2,3,6-trimethyl-
39	8.851	168911	875	829-26-5	2.0 sec	1	875	N-F	mainlib	108727	Naphthalene, 2,3,6-trimethyl-
40	8.919	183777	812	620-83-7	4.7 sec	1	812	N-F	replib	21557	Benzene, 1-methyl-4-(phenylmethyl)-
41	9.043	216080	677	14905-56-7	2.2 sec	1	677	N-F	mainlib	20933	Tetradecane, 2,6,10-trimethyl-
42	9.128	150182	933	2245-38-7	2.1 sec	1	933	N-F	replib	21813	Naphthalene, 1,6,7-trimethyl-
43	9.274	190671	677	1115-01-1	2.4 sec	1	677	N-F	replib	4328	Octadecanoic acid, 9,10-dihydroxy-, meth
44	9.356	178297	721	10374-74-0	1.8 sec	1	721	N-F	replib	901	7-Tetradecene
45	9.46	1061000	912	None	1.7 sec	1	912	N-F	libr_gp	2754	N-HEXACOSANE
46	9.605	54951	655	13151-91-2	1.7 sec	1	655	N-F	mainlib	21872	Tridecane, 6-cyclohexyl-
47	9.709	46798	798	5353-25-3	1.4 sec	1	798	N-F	mainlib	17786	Ethanol, 2-(9-octadecenyloxy)-, (Z)-
48	9.819	79099	760	5129-65-7	1.1 sec	1	760	N-F	mainlib	35239	Dodecanoic acid, 10-methyl-, methyl este
49	10.051	95551	696	None	2.1 sec	1	696	N-F	mainlib	53558	Epicedrol
50	10.414	40151	830	None	2.1 sec	1	830	N-F	mainlib	2187	Oxalic acid, allyl octadecyl ester
51	10.776	140100	767	732-26-3	2.2 sec	1	767	N-F	replib	25742	Phenol, 2,4,6-tris(1,1-dimethylethyl)-
52	10.816	295022	730	5129-58-8	2.2 sec	1	730	N-F	mainlib	35288	Tridecanoic acid, 12-methyl-, methyl est
53	11.012	368457	879	None	4.1 sec	1	879	N-F	libr_gp	2754	N-HEXACOSANE
54	11.229	30240	774	None	1.7 sec	1	774	N-F	mainlib	16641	Methyl Z-11-tetradecenoate
55	11.327	73067	756	21964-48-7	3.1 sec	1	756	N-F	mainlib	16800	1,12-Tridecadiene
56	11.428	1282000	818	5129-58-8	1.9 sec	1	818	N-F	mainlib	35288	Tridecanoic acid, 12-methyl-, methyl est
57	11.721	139944	851	29812-79-1	2.8 sec	1	851	N-F	mainlib	6876	Hydroxylamine, O-decyl-
58	11.848	99706	721	14852-31-4	3.3 sec	1	721	N-F	mainlib	14716	2-Hexadecanol
59	12.052	68297	758	None	2.7 sec	1	758	N-F	mainlib	16456	2-Methyl-Z,Z-3,13-octadecadienol
60	12.094	128852	776	14852-31-4	N/A	1	776	N-F	mainlib	14716	2-Hexadecanol
61	12.15	154164	785	556-71-8	N/A	1	785	N-F	mainlib	34932	Cyclononasiloxane, octadecamethyl-
62	12.211	242496	741	14852-31-4	3.1 sec	1	741	N-F	mainlib	14716	2-Hexadecanol
63	12.321	101667	795	2825-81-2	2.6 sec	1	795	N-F	mainlib	2240	2-Hexadecenoic acid, methyl ester, (E)-
64	12.516	3208000	823	213617-69-7	2.3 sec	1	823	N-F	mainlib	35248	Methyl 9-methyltetradecanoate
65	12.654	1437000	789	5129-66-8	2.1 sec	1	789	N-F	mainlib	35063	Tetradecanoic acid, 12-methyl-, methyl e
66	12.72	667771	894	None	2.0 sec	1	894	N-F	libr_gp	2754	N-HEXACOSANE
67	12.817	90563	839	29812-79-1	3.1 sec	1	839	N-F	mainlib	6876	Hydroxylamine, O-decyl-
68	13.066	90776	715	2765-11-09	2.3 sec	1	715	N-F	mainlib	40504	Pentadecanal-
69	13.16	622080	853	7132-64-1	2.1 sec	1	853	N-F	mainlib	35261	Pentadecanoic acid, methyl ester
70	13.267	68455	667	55682-91-2	2.4 sec	1	667	N-F	mainlib	35098	Heptacosanoic acid, methyl ester
71	13.358	160442	815	102608-53-7	2.4 sec	1	815	N-F	mainlib	39853	3,7,11,15-Tetramethyl-2-hexadecen-1-ol
72	13.464	151635	829	502-69-2	3.0 sec	1	829	N-F	mainlib	7280	2-Pentadecanone, 6,10,14-trimethyl-
73	13.863	200879	894	None	2.3 sec	1	894	N-F	mainlib	96104	Phthalic acid, isobutyl nonyl ester
74	13.911	144013	784	1120-25-8	3.2 sec	1	784	N-F	mainlib	17396	9-Hexadecenoic acid, methyl ester, (Z)-
75	13.976	75900	719	24828-61-3	N/A	1	719	N-F	mainlib	35242	Cyclopentanetridecanoic acid, methyl est
76	14.183	93995	848	1599-67-3	2.4 sec	1	848	N-F	replib	4350	1-Docosene
77	14.288	1612000	862	5129-60-2	2.3 sec	1	862	N-F	mainlib	35290	Pentadecanoic acid, 14-methyl-, methyl e
78	14.496	742923	865	56875-67-3	3.2 sec	1	865	N-F	mainlib	16517	7-Hexadecenoic acid, methyl ester, (Z)-
79	14.584	1854000	882	1120-25-8	2.3 sec	1	882	N-F	mainlib	17396	9-Hexadecenoic acid, methyl ester, (Z)-
80	14.653	522779	861	1120-25-8	3.2 sec	1	861	N-F	mainlib	17396	9-Hexadecenoic acid, methyl ester, (Z)-
81	14.755	1869000	881	1120-25-8	2.4 sec	1	881	N-F	mainlib	17396	9-Hexadecenoic acid, methyl ester, (Z)-
82	14.973	7043000	815	5129-60-2	2.5 sec	1	815	N-F	mainlib	35290	Pentadecanoic acid, 14-methyl-, methyl e
83	15.1	92513	864	6386-38-5	4.2 sec	1	864	N-F	mainlib	147025	Benzenepropanoic acid, 3,5-bis(1,1-dimet
84	15.186	39644	724	19780-79-1	1.6 sec	1	724	N-F	mainlib	20675	2-Hexyl-1-octanol
85	15.255	66086	638	2490-48-4	2.1 sec	1	638	N-F	mainlib	20717	1-Hexadecanol, 2-methyl-
86	15.395	237575	836	630-06-8	2.4 sec	1	836	N-F	replib	5449	Hexatriacontane
87	15.497	48433	674	19780-79-1	1.8 sec	1	674	N-F	mainlib	20675	2-Hexyl-1-octanol
88	15.651	1312000	780	55044-54-7	2.5 sec	1	780	N-F	mainlib	17470	11-Hexadecenoic acid, 15-methyl-, methyl
89	15.718	1864000	752	2490-49-5	2.2 sec	1	752	N-F	replib	9023	Hexadecanoic acid, 14-methyl-, methyl es
90	15.785	224397	739	10152-61-1	N/A	1	739	N-F	mainlib	16588	Cyclopropaneoctanoic acid, 2-hexyl-, met
91	15.846	647657	751	2490-49-5	2.4 sec	1	751	N-F	replib	9023	Hexadecanoic acid, 14-methyl-, methyl es
92	15.92	92611	689	2825-81-2	N/A	1	689	N-F	mainlib	2240	2-Hexadecenoic acid, methyl ester, (E)-
93	16.085	1100000	858	2490-49-5	2.2 sec	1	858	N-F	replib	9023	Hexadecanoic acid, 14-methyl-, methyl es
94	16.176	82710	700	112-80-1	2.9 sec	1	700	N-F	replib	4240	Oleic Acid
95	16.24	1017000	829	2490-49-5	2.4 sec	1	829	N-F	replib	9023	Hexadecanoic acid, 14-methyl-, methyl es
96	16.279	455061	839	630-06-8	4.3 sec	1	839	N-F	replib	5449	Hexatriacontane
97	16.328	320692	830	56875-67-3	3.7 sec	1	830	N-F	mainlib	16517	7-Hexadecenoic acid, methyl ester, (Z)-
98	16.486	925771	848	10152-61-1	2.4 sec	1	848	N-F	replib	4241	Cyclopropaneoctanoic acid, 2-hexyl-, met
99	16.754	815590	863	2490-49-5	3.7 sec	1	863	N-F	replib	9023	Hexadecanoic acid, 14-methyl-, methyl es
100	17.037	243132	772	55520-89-3	2.6 sec	1	772	N-F	mainlib	33472	Hexadecanoic acid, trimethylsilyl ester
101	17.254	299387	805	18772-36-6	2.7 sec	1	805	N-F	mainlib	34589	Cyclodecasiloxane, eicosamethyl-
102	17.46	465478	816	2490-25-7	2.4 sec	1	816	N-F	mainlib	35257	Heptadecanoic acid, 10-methyl-, methyl e
103	17.56	145448	767	112-80-1	2.7 sec	1	767	N-F	replib	856	Oleic Acid
104	17.665	136543	798	None	2.9 sec	1	798	N-F	mainlib	3242	Z,Z,Z-4,6,9-Nonadecatriene
105	17.739	196396	767	56554-24-6	3.9 sec	1	767	N-F	mainlib	27037	7,10-Octadecadienoic acid, methyl ester
106	17.821	453861	868	629-96-9	3.3 sec	1	868	N-F	replib	1920	1-Eicosanol
107	17.884	107371	788	5129-61-3	2.9 sec	1	788	N-F	mainlib	35281	Heptadecanoic acid, 16-methyl-, methyl e
108	17.968	6940000	831	2462-85-3	2.6 sec	1	831	N-F	mainlib	27078	9,12-Octadecadienoic acid, methyl ester
109	18.088	8759000	820	1937-62-8	2.8 sec	1	820	N-F	mainlib	17496	9-Octadecenoic acid, methyl ester, (E)-
110	18.182	3915000	863	112-62-9	2.6 sec	1	863	N-F	replib	4453	9-Octadecenoic acid (Z)-, methyl ester
111	18.244	1031000	833	150-86-7	3.8 sec	1	833	N-F	replib	8058	Phytol
112	18.351	1045000	820	112-62-9	2.5 sec	1	820	N-F	replib	4453	9-Octadecenoic acid (Z)-, methyl ester
113	18.534	3963000	868	5129-61-3	2.6 sec	1	868	N-F	replib	8989	Heptadecanoic acid, 16-methyl-, methyl e
114	18.601	954821	741	10152-62-2	2.9 sec	1	741	N-F	replib	4447	Cyclopropaneoctanoic acid, 2-octyl-, met
115	18.703	120307	662	56599-95-2	4.7 sec	1	662	N-F	mainlib	6898	Octadecanal, 2-bromo-
116	18.784	197481	740	None	5.1 sec	1	740	N-F	mainlib	9259	Z-(13,14-Epoxy)tetradec-11-en-1-ol aceta
117	18.909	155871	769	55162-61-3	7.3 sec	1	769	N-F	mainlib	20947	Tetracontane, 3,5,24-trimethyl-
118	19.002	299162	800	2566-97-4	N/A	1	800	N-F	replib	7087	9,12-Octadecadienoic acid, methyl ester,
119	19.084	193048	808	29812-79-1	N/A	1	808	N-F	mainlib	6876	Hydroxylamine, O-decyl-
120	19.191	2148000	802	2490-19-9	3.2 sec	1	802	N-F	mainlib	35253	Octadecanoic acid, 10-methyl-, methyl es
121	19.353	57596	692	14852-31-4	N/A	1	692	N-F	mainlib	14716	2-Hexadecanol
122	19.374	109962	669	55124-97-5	N/A	1	669	N-F	mainlib	35264	Octadecanoic acid, 17-methyl-, methyl es
123	19.487	105476	584	None	N/A	1	584	N-F	mainlib	128823	3-Methyl-but-2-enoic acid, 2,2-dimethyl-
124	19.534	93519	634	18465-99-1	N/A	1	634	N-F	mainlib	38277	9,12,15-Octadecatrienoic acid, 2,3-dihyd
125	19.621	443784	829	18919-94-3	2.9 sec	1	829	N-F	mainlib	94540	Tetracosamethyl-cyclododecasiloxane
126	19.688	79429	736	645-10-3	N/A	1	736	N-F	mainlib	17440	1,7-Dimethyl-4-(1-methylethyl)cyclodecan
127	19.782	594209	817	630-06-8	2.8 sec	1	817	N-F	replib	5449	Hexatriacontane
128	19.857	116635	606	938-85-2	N/A	1	606	N-F	mainlib	105676	6H-Purin-6-one, 2-amino-1,7-dihydro-1-me
129	20.038	7059000	826	10152-62-2	2.7 sec	1	826	N-F	replib	4447	Cyclopropaneoctanoic acid, 2-octyl-, met
130	20.261	397769	769	55124-97-5	4.0 sec	1	769	N-F	mainlib	35264	Octadecanoic acid, 17-methyl-, methyl es
131	20.399	107121	588	6330-67-2	N/A	1	588	N-F	mainlib	82149	2-Propenoic acid, 3-phenyl-, 1,7,7-trime
132	20.463	146472	783	18748-91-9	N/A	1	783	N-F	replib	8610	Octadecanoic acid, trimethylsilyl ester
133	20.551	40171	563	17369-87-8	N/A	1	563	N-F	mainlib	145389	Octadecanoic acid, 3-hydroxy-2-tetradecy
134	20.711	6542000	672	19102-90-0	2.8 sec	1	672	N-F	mainlib	55356	Hexadecanedioic acid, dimethyl ester
135	20.879	320909	798	2566-89-4	6.3 sec	1	798	N-F	replib	817	5,8,11,14-Eicosatetraenoic acid, methyl
136	21.011	84715	582	55320-02-0	N/A	1	582	N-F	mainlib	6462	9,12,15-Octadecatrienoic acid, 2,3-bis(a
137	21.086	258856	714	18465-99-1	5.7 sec	1	714	N-F	mainlib	38277	9,12,15-Octadecatrienoic acid, 2,3-dihyd
138	21.168	96900	623	5353-25-3	N/A	1	623	N-F	mainlib	17786	Ethanol, 2-(9-octadecenyloxy)-, (Z)-
139	21.237	102056	693	19781-73-8	N/A	1	693	N-F	replib	10119	n-Heptadecylcyclohexane
140	21.308	2166000	860	629-96-9	2.6 sec	1	860	N-F	replib	1920	1-Eicosanol
141	21.461	1082000	849	2425-77-6	7.7 sec	1	849	N-F	replib	5365	1-Decanol, 2-hexyl-
142	21.613	197922	746	18835-33-1	N/A	1	746	N-F	mainlib	6968	1-Hexacosene
143	21.668	119721	638	17453-58-6	N/A	1	638	N-F	mainlib	23082	3-Phorbinepropanoic acid, 9-acetyl-14-et
144	21.736	73529	598	18835-33-1	N/A	1	598	N-F	mainlib	6968	1-Hexacosene
145	21.86	558129	824	18919-94-3	4.1 sec	1	824	N-F	mainlib	94540	Tetracosamethyl-cyclododecasiloxane
146	21.935	2456000	885	1120-28-1	2.9 sec	1	885	N-F	mainlib	35247	Eicosanoic acid, methyl ester
147	22.089	69183	650	None	2.8 sec	1	650	N-F	mainlib	2182	Oxalic acid, allyl decyl ester
148	22.178	87995	673	14852-31-4	N/A	1	673	N-F	mainlib	14716	2-Hexadecanol
149	22.265	96492	545	55162-61-3	N/A	1	545	N-F	mainlib	20947	Tetracontane, 3,5,24-trimethyl-
150	22.316	97798	687	None	N/A	1	687	N-F	mainlib	6941	9-Methyl-Z-10-pentadecen-1-ol
151	22.401	281402	697	112-80-1	N/A	1	697	N-F	replib	4240	Oleic Acid
152	22.484	41185	673	14852-31-4	N/A	1	673	N-F	mainlib	14716	2-Hexadecanol
153	22.558	281151	785	55162-61-3	N/A	1	785	N-F	mainlib	20947	Tetracontane, 3,5,24-trimethyl-
154	22.62	61943	744	None	N/A	1	744	N-F	mainlib	2181	Oxalic acid, allyl nonyl ester
155	22.686	53218	660	150-86-7	18.6 sec	1	660	N-F	mainlib	30922	Phytol
156	22.765	66976	656	56554-79-1	N/A	1	656	N-F	mainlib	16677	7-Heptadecene, 17-chloro-
157	22.942	2840000	851	7459-33-8	3.7 sec	1	851	N-F	replib	4415	9,12-Octadecadienoyl chloride, (Z,Z)-
158	23.179	53496	674	None	10.2 sec	1	674	N-F	mainlib	17362	Tricyclo[20.8.0.0(7,16)]triacontane, 1(2
159	23.199	42987	654	56554-24-6	10.2 sec	1	654	N-F	mainlib	27037	7,10-Octadecadienoic acid, methyl ester
160	23.303	524015	699	119-47-1	N/A	1	699	N-F	mainlib	112615	Phenol, 2,2'-methylenebis[6-(1,1-dimethy
161	23.388	254126	729	105794-58-9	N/A	1	729	N-F	mainlib	6567	1-Heptatriacotanol
162	23.523	5506000	716	None	3.1 sec	1	716	N-F	mainlib	17362	Tricyclo[20.8.0.0(7,16)]triacontane, 1(2
163	23.777	222495	687	2566-89-4	N/A	1	687	N-F	replib	817	5,8,11,14-Eicosatetraenoic acid, methyl
164	23.85	39688	535	55320-02-0	N/A	1	535	N-F	mainlib	6462	9,12,15-Octadecatrienoic acid, 2,3-bis(a
165	23.875	13886	560	11094-59-0	N/A	1	560	N-F	mainlib	38411	Docosahexaenoic acid, 1,2,3-propanetriyl
166	23.896	15571	560	2566-90-7	N/A	1	560	N-F	mainlib	38669	4,7,10,13,16,19-Docosahexaenoic acid, me
167	23.998	2296000	721	1472-93-1	3.5 sec	1	721	N-F	mainlib	55349	Octadecanedioic acid, dimethyl ester
168	24.174	47385	608	1472-93-1	N/A	1	608	N-F	mainlib	55349	Octadecanedioic acid, dimethyl ester
169	24.202	61076	542	10152-65-5	N/A	1	542	N-F	mainlib	2417	Cyclopropanedodecanoic acid, 2-octyl-, m
170	24.242	20064	480	None	N/A	1	480	N-F	mainlib	93799	3-Dimethyl(trimethylsilylmethyl)silyloxy
171	24.268	27100	568	55521-22-7	N/A	1	568	N-F	replib	9235	9,12,15-Octadecatrienoic acid, 2,3-bis[(
172	24.31	31949	560	56700-76-6	N/A	1	560	N-F	mainlib	61111	9,12,15-Octadecatrienoic acid, 2-phenyl-
173	24.333	20906	579	17453-58-6	N/A	1	579	N-F	mainlib	23082	3-Phorbinepropanoic acid, 9-acetyl-14-et
174	24.449	86506	819	4376-20-9	N/A	1	819	N-F	mainlib	96269	1,2-Benzenedicarboxylic acid, mono(2-eth
175	24.505	62849	584	2050-48-8	N/A	1	584	N-F	mainlib	125138	4-Bromophenyl sulfone
176	24.6	10610000	839	6971-40-0	2.7 sec	1	839	N-F	replib	2071	17-Pentatriacontene
177	24.847	69651	790	2004-39-9	2.9 sec	1	790	N-F	mainlib	6977	1-Heptacosanol
178	24.867	58320	733	18835-33-1	2.9 sec	1	733	N-F	mainlib	6968	1-Hexacosene
179	24.907	49383	655	18835-33-1	2.9 sec	1	655	N-F	mainlib	6968	1-Hexacosene
180	25.001	72523	675	18835-33-1	N/A	1	675	N-F	mainlib	6968	1-Hexacosene
181	25.211	9097000	712	117-81-7	N/A	1	712	N-F	tutorial	71	BIS(2-Ethylhexyl)phthalate
182	25.268	4956000	838	4376-20-9	3.4 sec	1	838	N-F	mainlib	96269	1,2-Benzenedicarboxylic acid, mono(2-eth
183	25.458	30904	720	84-61-7	4.9 sec	1	720	N-F	replib	19807	1,2-Benzenedicarboxylic acid, dicyclohex
184	25.488	13688	704	None	4.9 sec	1	704	N-F	mainlib	96282	Phthalic acid, octyl 2-pentyl ester
185	25.589	8085	495	56614-56-3	N/A	1	495	N-F	mainlib	161141	D:A-Friedooleanan-7-one, 3-hydroxy-
186	25.75	5312	544	1602-42-2	0.9 sec	1	544	N-F	mainlib	14246	N-2,4-Dnp-L-arginine
187	25.805	40085	776	629-92-5	1.7 sec	1	776	N-F	replib	5489	Nonadecane
188	25.967	257058	849	18919-94-3	4.9 sec	1	849	N-F	mainlib	94540	Tetracosamethyl-cyclododecasiloxane
189	26.164	952412	840	40710-43-8	3.5 sec	1	840	N-F	mainlib	20810	1-Pentacontanol
190	26.235	77963	616	14852-31-4	3.8 sec	1	616	N-F	mainlib	14716	2-Hexadecanol
191	26.285	33440	585	18835-33-1	3.8 sec	1	585	N-F	mainlib	6968	1-Hexacosene
192	26.389	83149	588	None	1.7 sec	1	588	N-F	mainlib	8800	14-Methyl-14-(3-oxobutyryloxy)-hexadec-1
193	26.557	142617	678	112-86-7	3.0 sec	1	678	N-F	mainlib	16740	Erucic acid
194	26.634	926412	799	2433-97-8	4.1 sec	1	799	N-F	replib	9028	Tricosanoic acid, methyl ester
195	26.719	525593	763	5353-25-3	5.1 sec	1	763	N-F	mainlib	17786	Ethanol, 2-(9-octadecenyloxy)-, (Z)-
196	26.792	64717	672	17309-05-6	7.1 sec	1	672	N-F	mainlib	2480	9,15-Octadecadienoic acid, methyl ester,
197	26.879	163378	725	None	5.5 sec	1	725	N-F	mainlib	14872	Methoxyacetic acid, 3-tridecyl ester
198	26.911	69725	694	19780-79-1	5.2 sec	1	694	N-F	mainlib	20675	2-Hexyl-1-octanol
199	26.951	48142	584	14905-56-7	5.5 sec	1	584	N-F	mainlib	20933	Tetradecane, 2,6,10-trimethyl-
200	27.07	1524000	847	42235-38-1	3.7 sec	1	847	N-F	replib	9064	Eicosanebioic acid, dimethyl ester
201	27.233	188030	660	42235-38-1	2.8 sec	1	660	N-F	replib	9064	Eicosanebioic acid, dimethyl ester
202	27.268	46339	661	17453-58-6	2.8 sec	1	661	N-F	mainlib	23082	3-Phorbinepropanoic acid, 9-acetyl-14-et
203	27.287	155589	629	18641-57-1	N/A	1	629	N-F	mainlib	2725	Docosanoic acid, 1,2,3-propanetriyl este
204	27.632	3955000	862	6971-40-0	3.0 sec	1	862	N-F	replib	2071	17-Pentatriacontene
205	27.83	246400	654	18919-94-3	N/A	1	654	N-F	mainlib	94540	Tetracosamethyl-cyclododecasiloxane
206	27.857	290584	593	18919-94-3	10.9 sec	1	593	N-F	mainlib	94540	Tetracosamethyl-cyclododecasiloxane
207	27.932	80673	633	18919-94-3	11.2 sec	1	633	N-F	mainlib	94540	Tetracosamethyl-cyclododecasiloxane
208	28.1	5284000	879	2442-49-1	3.0 sec	1	879	N-F	replib	9058	Tetracosanoic acid, methyl ester
209	28.235	323490	630	2442-49-1	2.9 sec	1	630	N-F	replib	9048	Tetracosanoic acid, methyl ester
210	28.354	155455	564	14852-31-4	2.9 sec	1	564	N-F	mainlib	14716	2-Hexadecanol
211	28.404	26863	524	17453-58-6	2.9 sec	1	524	N-F	mainlib	23082	3-Phorbinepropanoic acid, 9-acetyl-14-et
212	28.439	34329	545	18835-33-1	2.9 sec	1	545	N-F	mainlib	6968	1-Hexacosene
213	28.519	66288	558	14852-31-4	2.9 sec	1	558	N-F	mainlib	14716	2-Hexadecanol
214	28.556	14053	488	None	1.3 sec	1	488	N-F	mainlib	5552	7,8,12-Tri-O-acetyl ingol
215	28.577	19480	598	30365-65-2	3.1 sec	1	598	N-F	mainlib	6463	Ergost-8(14)-en-3-ol, (3.beta.)-
216	28.615	66627	612	22399-98-0	3.5 sec	1	612	N-F	replib	12789	Docosanedioic acid, dimethyl ester
217	28.658	157974	660	18835-33-1	6.3 sec	1	660	N-F	mainlib	6968	1-Hexacosene
218	28.734	23428	545	None	6.0 sec	1	545	N-F	mainlib	10868	Perhydroindene-4-carboxylic acid, 6-acet
219	28.804	82464	674	14852-31-4	2.4 sec	1	674	N-F	mainlib	14716	2-Hexadecanol
220	28.916	6892	520	628-97-7	0.7 sec	1	520	N-F	replib	11016	Hexadecanoic acid, ethyl ester
221	29.04	355078	798	122-62-3	4.8 sec	1	798	N-F	replib	22934	Decanedioic acid, bis(2-ethylhexyl) este
222	29.234	685835	876	111-02-4	2.7 sec	1	876	N-F	replib	7716	2,6,10,14,18,22-Tetracosahexaene, 2,6,10
223	29.486	1202000	738	42235-38-1	5.3 sec	1	738	N-F	replib	9064	Eicosanebioic acid, dimethyl ester
224	29.591	100114	613	25328-53-4	3.1 sec	1	613	N-F	mainlib	56400	Cholestan-3-one, cyclic 1,2-ethanediyl a
225	29.611	282079	670	1120-34-9	3.1 sec	1	670	N-F	mainlib	16502	13-Docosenoic acid, methyl ester, (Z)-
226	29.7	61334	613	25328-53-4	3.1 sec	1	613	N-F	mainlib	56400	Cholestan-3-one, cyclic 1,2-ethanediyl a
227	29.75	61441	610	None	3.1 sec	1	610	N-F	mainlib	161288	3,9.beta.;14,15-Diepoxypregn-16-en-20-on
228	29.931	1857000	827	22399-98-0	5.2 sec	1	827	N-F	replib	12789	Docosanedioic acid, dimethyl ester
229	30.156	26164	684	22399-98-0	N/A	1	684	N-F	mainlib	55352	Docosanedioic acid, dimethyl ester
230	30.421	377180	747	630-06-8	5.4 sec	1	747	N-F	replib	5449	Hexatriacontane
231	30.515	57425	657	661-19-8	3.1 sec	1	657	N-F	replib	2083	1-Docosanol
232	30.57	49178	556	18835-33-1	3.1 sec	1	556	N-F	mainlib	6968	1-Hexacosene
233	30.723	20460	487	71-63-6	N/A	1	487	N-F	replib	8388	Digitoxin
234	30.934	753375	876	5802-82-4	4.2 sec	1	876	N-F	mainlib	35302	Hexacosanoic acid, methyl ester
235	31.017	54259	790	5802-82-4	3.2 sec	1	790	N-F	mainlib	35302	Hexacosanoic acid, methyl ester
236	31.037	40556	773	5802-82-4	3.2 sec	1	773	N-F	mainlib	35302	Hexacosanoic acid, methyl ester
237	31.057	116169	732	5802-82-4	N/A	1	732	N-F	mainlib	35302	Hexacosanoic acid, methyl ester
238	31.442	201950	738	6059-43-4	3.1 sec	1	738	N-F	mainlib	28682	Dehydroergosterol 3,5-dinitrobenzoate
239	31.638	23552	518	None	N/A	1	518	N-F	mainlib	6850	(5.beta.)Pregnane-3,20.beta.-diol, 14.al
240	31.996	132751	653	17453-58-6	4.7 sec	1	653	N-F	mainlib	23082	3-Phorbinepropanoic acid, 9-acetyl-14-et
241	32.27	2096	524	77573-25-2	N/A	1	524	N-F	mainlib	8593	5H-Cyclopropa[3,4]benz[1,2-e]azulen-5-on
242	32.457	10520	566	51906-13-9	0.6 sec	1	566	N-F	replib	10188	2-Butenoic acid, 2-methyl-, 2-(acetyloxy
Area Total:	169600000

## Sheet: Sample 3
Sample Report (User Defined)
---------------------------------------
MS Data File Information
---------------------------------------
Sample ID:	3
Operator:	zxy
Instrument ID:	Varian GC/MS #1
Acquisition Date:	12/18/2014 10:48 AM
Method:	D:\wuzy\wzy.mth
Inj. Sample Notes:	None
---------------------------------------
Target Compounds
---------------------------------------
Peaks: 9("RT (min)"	Area	Match Result	CAS Number	Peak Name	Peak Width
4.523	0	239	None	4.523 min, Scan: 289	N/A
11.541	0	857	None	11.541 min, Scan: 746	N/A
15.377	0	397	None	15.377 min, Scan: 1002	N/A
18.638	0	799	None	18.638 min, Scan: 1223	N/A
9.759	0	868	None	9.759 min, Scan: 631	N/A
21.302	0	652	None	21.302 min, Scan: 1403	N/A
23.084	116032	942	None	23.071 min, Scan: 1519	2.4 sec
24.85	0	753	None	24.850 min, Scan: 1635	N/A
25.142	0	686	None	25.142 min, Scan: 1654	N/A
---------------------------------------
Unidentified Peaks
---------------------------------------
Peaks: 265("Peak Number"	RT (min)	Area	Match Result	CAS Number	Peak Width	Match	Result	Type	Library	Entry #	Name
1	5.258	2850000	891	151-10-0	4.1 sec	1	891	N-F	replib	18631	Benzene, 1,3-dimethoxy-
2	5.364	18580	687	17721-95-8	1.6 sec	1	687	N-F	mainlib	2992	Piperidine, 2,6-dimethyl-1-nitroso-
3	5.43	1400000	891	None	2.1 sec	1	891	N-F	mainlib	20604	Oxalic acid, isobutyl nonyl ester
4	5.512	67964	494	55299-24-6	1.5 sec	1	494	N-F	mainlib	34802	2H-1,4-Benzodiazepin-2-one, 7-chloro-1,3
5	5.578	41661	581	72439-85-1	N/A	1	581	N-F	mainlib	32165	3,5-Dibutoxy-1,1,1,7,7,7-hexamethyl-3,5-
6	5.699	42978	720	622-86-6	N/A	1	720	N-F	mainlib	52599	Benzene, (2-chloroethoxy)-
7	5.768	16101	792	877-44-1	N/A	1	792	N-F	replib	19568	Benzene, 1,2,4-triethyl-
8	5.812	52894	643	3913-02-08	1.1 sec	1	643	N-F	mainlib	20713	1-Octanol, 2-butyl-
9	5.888	34349	659	13641-74-2	1.0 sec	1	659	N-F	mainlib	14241	Dimethoxyamphetamine, 2,5-
10	5.951	28515	731	None	1.4 sec	1	731	N-F	mainlib	20604	Oxalic acid, isobutyl nonyl ester
11	5.973	39172	858	29812-79-1	2.6 sec	1	858	N-F	mainlib	6876	Hydroxylamine, O-decyl-
12	6.049	11920	859	540-97-6	0.7 sec	1	859	N-F	replib	8884	Cyclohexasiloxane, dodecamethyl-
13	6.165	1060000	906	None	1.4 sec	1	906	N-F	mainlib	20604	Oxalic acid, isobutyl nonyl ester
14	6.358	282420	932	90-12-0	1.8 sec	1	932	N-F	replib	19074	Naphthalene, 1-methyl-
15	6.503	191360	852	91-57-6	1.1 sec	1	852	N-F	tutorial	30	2-Methylnaphthalene
16	6.581	50506	801	None	1.2 sec	1	801	N-F	mainlib	6859	Oxalic acid, dodecyl hexyl ester
17	6.626	21092	604	72439-85-1	N/A	1	604	N-F	mainlib	32165	3,5-Dibutoxy-1,1,1,7,7,7-hexamethyl-3,5-
18	6.683	49664	621	55134-08-2	1.7 sec	1	621	N-F	mainlib	20885	Benzene, (2,3-dimethyldecyl)-
19	6.745	108237	763	29812-79-1	1.4 sec	1	763	N-F	mainlib	6876	Hydroxylamine, O-decyl-
20	6.922	685363	905	5345-42-6	1.7 sec	1	905	N-F	replib	19938	Benzene, 1-methoxy-3-methyl-2-nitro-
21	7.011	1250000	886	None	1.4 sec	1	886	N-F	libr_gp	2754	N-HEXACOSANE
22	7.065	132221	660	131147-55-2	2.1 sec	1	660	N-F	mainlib	99540	5-Ethenyl-5-(1-methyl-3-butenyl)-hexahyd
23	7.144	103005	748	30889-32-8	1.7 sec	1	748	N-F	mainlib	92616	1,3-Dioxolane-4-methanol, 2-pentadecyl-,
24	7.23	138149	903	1127-76-0	2.0 sec	1	903	N-F	replib	18982	Naphthalene, 1-ethyl-
25	7.357	476176	953	575-41-7	2.4 sec	1	953	N-F	replib	18983	Naphthalene, 1,3-dimethyl-
26	7.434	44980	693	None	1.8 sec	1	693	N-F	mainlib	3382	Alloaromadendrene oxide-(1)
27	7.5	550282	940	575-41-7	2.2 sec	1	940	N-F	replib	18983	Naphthalene, 1,3-dimethyl-
28	7.553	342176	938	581-40-8	2.3 sec	1	938	N-F	mainlib	90767	Naphthalene, 2,3-dimethyl-
29	7.691	201657	676	22198-47-6	1.7 sec	1	676	N-F	mainlib	105946	4'-Ethoxy-2'-hydroxyoctanophenone
30	7.743	229090	921	575-41-7	1.9 sec	1	921	N-F	replib	18983	Naphthalene, 1,3-dimethyl-
31	7.826	431406	851	719-22-2	1.6 sec	1	851	N-F	mainlib	112747	2,5-Cyclohexadiene-1,4-dione, 2,6-bis(1,
32	7.922	270168	732	939-27-5	2.9 sec	1	732	N-F	replib	18980	Naphthalene, 2-ethyl-
33	8.014	45773	665	55320-02-0	2.1 sec	1	665	N-F	mainlib	6462	9,12,15-Octadecatrienoic acid, 2,3-bis(a
34	8.102	116453	890	None	1.7 sec	1	890	N-F	libr_gp	2754	N-HEXACOSANE
35	8.222	199040	872	644-08-6	N/A	1	872	N-F	mainlib	107758	1,1'-Biphenyl, 4-methyl-
36	8.265	1470000	827	5875-45-6	2.2 sec	1	827	N-F	replib	23259	Phenol, 2,5-bis(1,1-dimethylethyl)-
37	8.352	98934	851	643-58-3	2.2 sec	1	851	N-F	replib	21647	1,1'-Biphenyl, 2-methyl-
38	8.403	156931	777	111-82-0	1.8 sec	1	777	N-F	replib	9035	Dodecanoic acid, methyl ester
39	8.5	94606	832	None	N/A	1	832	N-F	mainlib	100329	3-(2-Methyl-propenyl)-1H-indene
40	8.523	105544	681	None	3.0 sec	1	681	N-F	mainlib	100329	3-(2-Methyl-propenyl)-1H-indene
41	8.703	214880	768	620-47-3	2.2 sec	1	768	N-F	mainlib	107348	Benzene, 1-methyl-3-(phenylmethyl)-
42	8.757	197146	860	829-26-5	2.1 sec	1	860	N-F	replib	21818	Naphthalene, 2,3,6-trimethyl-
43	8.85	132621	871	2245-38-7	1.7 sec	1	871	N-F	mainlib	108726	Naphthalene, 1,6,7-trimethyl-
44	8.926	152901	629	561-83-1	3.2 sec	1	629	N-F	replib	5295	Barbituric acid, 5-allyl-5-neopentyl-
45	9.042	174159	685	14905-56-7	2.0 sec	1	685	N-F	mainlib	20933	Tetradecane, 2,6,10-trimethyl-
46	9.127	68943	925	829-26-5	1.6 sec	1	925	N-F	replib	21818	Naphthalene, 2,3,6-trimethyl-
47	9.274	157850	650	None	4.2 sec	1	650	N-F	mainlib	100329	3-(2-Methyl-propenyl)-1H-indene
48	9.355	182425	726	31035-07-1	2.0 sec	1	726	N-F	mainlib	16524	9-Nonadecene
49	9.459	1020000	889	None	1.7 sec	1	889	N-F	libr_gp	2754	N-HEXACOSANE
50	9.602	148710	696	13151-91-2	2.8 sec	1	696	N-F	mainlib	21872	Tridecane, 6-cyclohexyl-
51	9.669	49111	719	556-68-3	N/A	1	719	N-F	mainlib	157722	Cyclooctasiloxane, hexadecamethyl-
52	9.708	68452	776	143-28-2	2.5 sec	1	776	N-F	mainlib	17788	Oleyl Alcohol
53	9.784	9888	808	7383-90-6	N/A	1	808	N-F	mainlib	115489	1,1'-Biphenyl, 3,4'-dimethyl-
54	10.048	93417	708	None	2.2 sec	1	708	N-F	mainlib	53558	Epicedrol
55	10.148	86175	809	629-62-9	3.1 sec	1	809	N-F	replib	5474	Pentadecane
56	10.231	30240	683	21895-14-7	N/A	1	683	N-F	mainlib	115029	Benzene, 1,1'-methylenebis[3-methyl-
57	10.413	42597	796	1454-84-8	2.2 sec	1	796	N-F	replib	1682	1-Nonadecanol
58	10.546	35781	515	55282-12-7	2.4 sec	1	515	N-F	mainlib	7093	Octadecane, 3-ethyl-5-(2-ethylbutyl)-
59	10.591	58832	859	None	2.6 sec	1	859	N-F	mainlib	104754	Phthalic acid, methyl nonyl ester
60	10.773	153901	768	732-26-3	2.1 sec	1	768	N-F	replib	25742	Phenol, 2,4,6-tris(1,1-dimethylethyl)-
61	10.814	162352	776	5129-58-8	2.3 sec	1	776	N-F	mainlib	35288	Tridecanoic acid, 12-methyl-, methyl est
62	10.882	45235	652	61141-66-0	2.5 sec	1	652	N-F	mainlib	127941	1,1'-Biphenyl, 3,4-diethyl-
63	11.014	407307	868	None	4.2 sec	1	868	N-F	libr_gp	2754	N-HEXACOSANE
64	11.227	94406	796	None	2.2 sec	1	796	N-F	mainlib	16641	Methyl Z-11-tetradecenoate
65	11.325	59134	758	None	2.8 sec	1	758	N-F	mainlib	16604	E-10-Pentadecenol
66	11.353	36610	607	None	4.1 sec	1	607	N-F	mainlib	121847	2-Amino-6,7-dimethyl-5,6,7,8-tetrahydro-
67	11.426	527055	834	5129-58-8	1.9 sec	1	834	N-F	mainlib	35288	Tridecanoic acid, 12-methyl-, methyl est
68	11.479	27439	738	27458-92-0	1.9 sec	1	738	N-F	mainlib	28012	Isotridecanol-
69	11.559	18746	573	25117-30-0	N/A	1	573	N-F	mainlib	7752	4-Methyldocosane
70	11.719	127360	852	29812-79-1	2.6 sec	1	852	N-F	mainlib	6876	Hydroxylamine, O-decyl-
71	11.854	57314	812	29812-79-1	2.6 sec	1	812	N-F	mainlib	6876	Hydroxylamine, O-decyl-
72	11.959	50021	564	14852-31-4	2.7 sec	1	564	N-F	mainlib	14716	2-Hexadecanol
73	12.049	71448	767	14852-31-4	2.2 sec	1	767	N-F	mainlib	14716	2-Hexadecanol
74	12.093	84677	750	14852-31-4	N/A	1	750	N-F	mainlib	14716	2-Hexadecanol
75	12.21	288898	732	14852-31-4	2.2 sec	1	732	N-F	mainlib	14716	2-Hexadecanol
76	12.318	56894	750	2825-81-2	2.2 sec	1	750	N-F	mainlib	2240	2-Hexadecenoic acid, methyl ester, (E)-
77	12.51	2220000	837	7132-64-1	2.2 sec	1	837	N-F	mainlib	35261	Pentadecanoic acid, methyl ester
78	12.652	955536	803	5129-66-8	2.0 sec	1	803	N-F	mainlib	35063	Tetradecanoic acid, 12-methyl-, methyl e
79	12.718	741276	904	None	2.1 sec	1	904	N-F	libr_gp	2754	N-HEXACOSANE
80	12.816	146061	809	None	3.2 sec	1	809	N-F	mainlib	2184	Oxalic acid, allyl tridecyl ester
81	12.874	68093	820	2777-58-4	3.1 sec	1	820	N-F	replib	861	6-Octadecenoic acid, methyl ester, (Z)-
82	12.94	70458	782	36653-82-4	N/A	1	782	N-F	mainlib	17508	1-Hexadecanol
83	13.065	67135	740	2765-11-09	2.4 sec	1	740	N-F	mainlib	40504	Pentadecanal-
84	13.159	486604	852	7132-64-1	2.1 sec	1	852	N-F	mainlib	35261	Pentadecanoic acid, methyl ester
85	13.23	55587	672	629-83-4	3.1 sec	1	672	N-F	replib	8944	Triacontanoic acid, methyl ester
86	13.268	81628	703	55682-91-2	3.5 sec	1	703	N-F	mainlib	35098	Heptacosanoic acid, methyl ester
87	13.356	169466	794	102608-53-7	2.6 sec	1	794	N-F	mainlib	39853	3,7,11,15-Tetramethyl-2-hexadecen-1-ol
88	13.454	130253	714	502-69-2	3.5 sec	1	714	N-F	mainlib	7280	2-Pentadecanone, 6,10,14-trimethyl-
89	13.863	253320	923	84-78-6	2.7 sec	1	923	N-F	replib	19698	1,2-Benzenedicarboxylic acid, butyl octy
90	13.918	204179	782	1120-25-8	3.5 sec	1	782	N-F	mainlib	17396	9-Hexadecenoic acid, methyl ester, (Z)-
91	13.98	87766	728	5129-66-8	N/A	1	728	N-F	mainlib	35063	Tetradecanoic acid, 12-methyl-, methyl e
92	14.182	87761	837	36653-82-4	2.3 sec	1	837	N-F	mainlib	17508	1-Hexadecanol
93	14.286	2170000	852	5129-60-2	2.3 sec	1	852	N-F	mainlib	35290	Pentadecanoic acid, 14-methyl-, methyl e
94	14.492	579018	816	22393-83-5	3.2 sec	1	816	N-F	mainlib	6533	9-Hexadecenoic acid, hexadecyl ester, (Z
95	14.581	1240000	880	1120-25-8	2.2 sec	1	880	N-F	mainlib	17396	9-Hexadecenoic acid, methyl ester, (Z)-
96	14.752	1360000	870	1120-25-8	2.3 sec	1	870	N-F	mainlib	17396	9-Hexadecenoic acid, methyl ester, (Z)-
97	14.967	6390000	840	5129-60-2	2.8 sec	1	840	N-F	mainlib	35290	Pentadecanoic acid, 14-methyl-, methyl e
98	15.096	82149	850	6386-38-5	3.6 sec	1	850	N-F	mainlib	147025	Benzenepropanoic acid, 3,5-bis(1,1-dimet
99	15.184	41675	698	None	3.4 sec	1	698	N-F	mainlib	2719	Oxalic acid, allyl undecyl ester
100	15.248	86435	641	2490-48-4	3.2 sec	1	641	N-F	mainlib	20717	1-Hexadecanol, 2-methyl-
101	15.39	133332	859	74630-39-0	2.9 sec	1	859	N-F	mainlib	7104	1-Undecene, 4-methyl-
102	15.492	40240	732	None	2.4 sec	1	732	N-F	mainlib	2183	Oxalic acid, allyl dodecyl ester
103	15.593	363306	742	10152-69-9	N/A	1	742	N-F	mainlib	18574	Cyclopropanenonanoic acid, 2-[(2-butylcy
104	15.647	627140	765	56875-67-3	2.9 sec	1	765	N-F	mainlib	16517	7-Hexadecenoic acid, methyl ester, (Z)-
105	15.716	1990000	767	2490-49-5	2.4 sec	1	767	N-F	replib	9023	Hexadecanoic acid, 14-methyl-, methyl es
106	15.786	337776	762	55044-54-7	N/A	1	762	N-F	mainlib	17470	11-Hexadecenoic acid, 15-methyl-, methyl
107	15.847	741109	766	2490-49-5	2.6 sec	1	766	N-F	replib	9023	Hexadecanoic acid, 14-methyl-, methyl es
108	15.911	154040	815	2825-81-2	4.0 sec	1	815	N-F	mainlib	2240	2-Hexadecenoic acid, methyl ester, (E)-
109	16.087	1550000	863	2490-49-5	2.4 sec	1	863	N-F	replib	9023	Hexadecanoic acid, 14-methyl-, methyl es
110	16.172	87952	728	112-80-1	3.4 sec	1	728	N-F	replib	4240	Oleic Acid
111	16.24	986819	834	2490-49-5	2.4 sec	1	834	N-F	replib	9023	Hexadecanoic acid, 14-methyl-, methyl es
112	16.274	549128	838	None	4.2 sec	1	838	N-F	libr_gp	2754	N-HEXACOSANE
113	16.33	345494	826	56875-67-3	2.9 sec	1	826	N-F	mainlib	16517	7-Hexadecenoic acid, methyl ester, (Z)-
114	16.48	507713	841	10152-61-1	2.9 sec	1	841	N-F	replib	4241	Cyclopropaneoctanoic acid, 2-hexyl-, met
115	16.606	121724	783	112-80-1	4.0 sec	1	783	N-F	replib	856	Oleic Acid
116	16.693	48577	701	5353-25-3	4.1 sec	1	701	N-F	mainlib	17786	Ethanol, 2-(9-octadecenyloxy)-, (Z)-
117	16.792	2110000	778	2490-25-7	2.6 sec	1	778	N-F	mainlib	35257	Heptadecanoic acid, 10-methyl-, methyl e
118	16.892	89006	696	54934-57-5	6.2 sec	1	696	N-F	mainlib	35047	Heptadecanoic acid, 9-methyl-, methyl es
119	17.036	225422	756	55520-89-3	3.1 sec	1	756	N-F	replib	8524	Hexadecanoic acid, trimethylsilyl ester
120	17.25	187041	800	18772-36-6	2.6 sec	1	800	N-F	mainlib	34589	Cyclodecasiloxane, eicosamethyl-
121	17.461	808355	820	2490-25-7	2.5 sec	1	820	N-F	mainlib	35257	Heptadecanoic acid, 10-methyl-, methyl e
122	17.555	236028	727	42199-20-2	2.8 sec	1	727	N-F	mainlib	2146	Cyclopropanepentanoic acid, 2-undecyl-,
123	17.664	101762	777	59149-01-8	3.3 sec	1	777	N-F	mainlib	38408	Methyl (Z)-5,11,14,17-eicosatetraenoate
124	17.757	304339	892	None	2.9 sec	1	892	N-F	mainlib	2385	Oleanitrile
125	17.82	230412	834	1454-85-9	N/A	1	834	N-F	replib	4363	1-Heptadecanol
126	17.874	184410	841	112-61-8	N/A	1	841	N-F	replib	9039	Octadecanoic acid, methyl ester
127	17.961	4050000	838	112-63-0	2.5 sec	1	838	N-F	mainlib	27083	9,12-Octadecadienoic acid (Z,Z)-, methyl
128	18.095	11400000	813	2716-53-2	3.0 sec	1	813	N-F	mainlib	18715	2,3-Dihydroxypropyl elaidate
129	18.178	2130000	849	112-62-9	2.4 sec	1	849	N-F	replib	4453	9-Octadecenoic acid (Z)-, methyl ester
130	18.26	505298	848	112-62-9	5.0 sec	1	848	N-F	replib	4453	9-Octadecenoic acid (Z)-, methyl ester
131	18.351	537881	826	112-62-9	2.8 sec	1	826	N-F	replib	4453	9-Octadecenoic acid (Z)-, methyl ester
132	18.531	3150000	868	112-61-8	2.6 sec	1	868	N-F	replib	9041	Octadecanoic acid, methyl ester
133	18.606	351187	727	10152-62-2	3.6 sec	1	727	N-F	replib	4447	Cyclopropaneoctanoic acid, 2-octyl-, met
134	18.705	75913	655	None	N/A	1	655	N-F	mainlib	16776	Z,E-3,13-Octadecadien-1-ol
135	18.781	69933	595	18835-33-1	N/A	1	595	N-F	mainlib	6968	1-Hexacosene
136	18.898	128386	786	40710-43-8	N/A	1	786	N-F	mainlib	20810	1-Pentacontanol
137	19.015	57217	636	871-70-5	N/A	1	636	N-F	replib	12767	Octadecanedioic acid
138	19.081	106523	836	None	N/A	1	836	N-F	mainlib	2181	Oxalic acid, allyl nonyl ester
139	19.201	1210000	813	55124-97-5	3.5 sec	1	813	N-F	mainlib	35264	Octadecanoic acid, 17-methyl-, methyl es
140	19.244	955814	762	55124-97-5	3.6 sec	1	762	N-F	mainlib	35264	Octadecanoic acid, 17-methyl-, methyl es
141	19.38	96196	709	55124-97-5	N/A	1	709	N-F	mainlib	35264	Octadecanoic acid, 17-methyl-, methyl es
142	19.475	531116	808	629-54-9	6.4 sec	1	808	N-F	mainlib	24924	Hexadecanamide
143	19.619	467057	795	556-71-8	3.8 sec	1	795	N-F	mainlib	34932	Cyclononasiloxane, octadecamethyl-
144	19.685	87882	741	593-03-3	N/A	1	741	N-F	replib	6500	3-Hexadecanol
145	19.781	635791	799	630-06-8	2.8 sec	1	799	N-F	replib	5449	Hexatriacontane
146	19.855	59477	529	14852-31-4	2.9 sec	1	529	N-F	mainlib	14716	2-Hexadecanol
147	20.027	3740000	827	10152-62-2	2.6 sec	1	827	N-F	replib	4447	Cyclopropaneoctanoic acid, 2-octyl-, met
148	20.147	122179	671	629-96-9	2.6 sec	1	671	N-F	replib	1920	1-Eicosanol
149	20.271	649487	727	1120-28-1	3.0 sec	1	727	N-F	mainlib	35247	Eicosanoic acid, methyl ester
150	20.376	64108	545	None	N/A	1	545	N-F	mainlib	6505	Serverogenin acetate
151	20.458	68529	792	18748-91-9	N/A	1	792	N-F	replib	8621	Octadecanoic acid, trimethylsilyl ester
152	20.701	1080000	705	505-54-4	2.9 sec	1	705	N-F	replib	12798	Hexadecanedioic acid
153	20.759	475774	783	2566-89-4	4.1 sec	1	783	N-F	replib	817	5,8,11,14-Eicosatetraenoic acid, methyl
154	20.874	184442	738	2566-89-4	6.0 sec	1	738	N-F	replib	817	5,8,11,14-Eicosatetraenoic acid, methyl
155	20.989	35490	679	150-86-7	N/A	1	679	N-F	replib	8058	Phytol
156	21.083	106714	731	None	3.4 sec	1	731	N-F	mainlib	16598	Z,E-2,13-Octadecadien-1-ol
157	21.177	53273	648	56630-73-0	N/A	1	648	N-F	mainlib	2491	9,15-Octadecadienoic acid, methyl ester
158	21.227	95148	729	None	N/A	1	729	N-F	mainlib	40360	3-(1,5-Dimethyl-hex-4-enyl)-2,2-dimethyl
159	21.306	200056	817	629-96-9	4.2 sec	1	817	N-F	replib	1920	1-Eicosanol
160	21.461	734291	829	40710-43-8	5.3 sec	1	829	N-F	mainlib	20810	1-Pentacontanol
161	21.599	195909	741	72845-33-1	N/A	1	741	N-F	mainlib	7899	1,6-Octadiene, 3-ethoxy-3,7-dimethyl-
162	21.677	81944	653	55334-01-5	8.4 sec	1	653	N-F	mainlib	119744	Phenanthrene, 9-dodecyltetradecahydro-
163	21.746	73111	610	14852-31-4	N/A	1	610	N-F	mainlib	14716	2-Hexadecanol
164	21.932	1690000	796	1120-28-1	3.1 sec	1	796	N-F	mainlib	35247	Eicosanoic acid, methyl ester
165	22.013	124354	673	4130-54-5	3.3 sec	1	673	N-F	mainlib	1427	Stearic acid hydrazide
166	22.078	53423	637	14852-31-4	3.3 sec	1	637	N-F	mainlib	14716	2-Hexadecanol
167	22.176	70151	592	18835-33-1	N/A	1	592	N-F	mainlib	6968	1-Hexacosene
168	22.262	95757	560	37577-58-5	3.3 sec	1	560	N-F	mainlib	45454	Heneicosanoic acid, 2,3-dimethyl-, methy
169	22.419	196531	657	14852-31-4	N/A	1	657	N-F	mainlib	14716	2-Hexadecanol
170	22.538	4930000	858	301-02-0	5.4 sec	1	858	N-F	replib	6559	9-Octadecenamide, (Z)-
171	22.754	616073	833	301-02-0	3.2 sec	1	833	N-F	replib	6559	9-Octadecenamide, (Z)-
172	22.848	172929	786	301-02-0	3.2 sec	1	786	N-F	replib	6559	9-Octadecenamide, (Z)-
173	22.93	772930	760	301-02-0	N/A	1	760	N-F	replib	6559	9-Octadecenamide, (Z)-
174	23.166	126947	629	301-02-0	4.4 sec	1	629	N-F	mainlib	24937	9-Octadecenamide, (Z)-
175	23.29	554800	690	119-47-1	N/A	1	690	N-F	mainlib	112615	Phenol, 2,2'-methylenebis[6-(1,1-dimethy
176	23.39	105095	679	None	N/A	1	679	N-F	mainlib	17362	Tricyclo[20.8.0.0(7,16)]triacontane, 1(2
177	23.406	130847	684	None	N/A	1	684	N-F	mainlib	17362	Tricyclo[20.8.0.0(7,16)]triacontane, 1(2
178	23.522	921487	715	None	3.6 sec	1	715	N-F	mainlib	17362	Tricyclo[20.8.0.0(7,16)]triacontane, 1(2
179	23.585	118764	725	None	3.6 sec	1	725	N-F	mainlib	16456	2-Methyl-Z,Z-3,13-octadecadienol
180	23.604	461159	780	None	10.4 sec	1	780	N-F	mainlib	16456	2-Methyl-Z,Z-3,13-octadecadienol
181	23.778	150511	544	None	N/A	1	544	N-F	mainlib	4078	2-Myristynoyl pantetheine
182	23.848	42841	734	None	N/A	1	734	N-F	mainlib	18191	Oxalic acid, butyl cyclohexylmethyl este
183	23.866	64390	545	18835-33-1	N/A	1	545	N-F	mainlib	6968	1-Hexacosene
184	23.989	779436	736	18919-94-3	9.9 sec	1	736	N-F	mainlib	94540	Tetracosamethyl-cyclododecasiloxane
185	24.206	123305	699	30889-32-8	N/A	1	699	N-F	mainlib	92616	1,3-Dioxolane-4-methanol, 2-pentadecyl-,
186	24.227	33804	608	30889-32-8	N/A	1	608	N-F	mainlib	92616	1,3-Dioxolane-4-methanol, 2-pentadecyl-,
187	24.247	42239	496	55320-07-5	N/A	1	496	N-F	mainlib	81855	Heptanoic acid, docosyl ester
188	24.309	68039	609	18835-33-1	N/A	1	609	N-F	mainlib	6968	1-Hexacosene
189	24.328	63862	557	17453-58-6	N/A	1	557	N-F	mainlib	23082	3-Phorbinepropanoic acid, 9-acetyl-14-et
190	24.45	177464	880	None	N/A	1	880	N-F	mainlib	96265	Phthalic acid, 2-ethylhexyl isohexyl est
191	24.578	1020000	865	629-96-9	N/A	1	865	N-F	replib	1920	1-Eicosanol
192	24.654	676015	864	2425-77-6	4.7 sec	1	864	N-F	replib	5365	1-Decanol, 2-hexyl-
193	24.745	263298	749	18835-33-1	5.6 sec	1	749	N-F	mainlib	6968	1-Hexacosene
194	24.819	81754	672	18835-33-1	N/A	1	672	N-F	mainlib	6968	1-Hexacosene
195	24.896	58979	621	18835-33-1	N/A	1	621	N-F	mainlib	6968	1-Hexacosene
196	24.935	57177	595	74630-16-3	N/A	1	595	N-F	mainlib	40179	Phosphonous dichloride, (1,7,7-trimethyl
197	25.007	123569	739	14852-31-4	N/A	1	739	N-F	mainlib	14716	2-Hexadecanol
198	25.199	6060000	797	117-81-7	4.6 sec	1	797	N-F	tutorial	71	BIS(2-Ethylhexyl)phthalate
199	25.213	7270000	714	117-81-7	N/A	1	714	N-F	nist_msms	1924	Di-2-ethylhexyl phthalate
200	25.272	3950000	825	117-81-7	9.2 sec	1	825	N-F	nist_msms	1925	Di-2-ethylhexyl phthalate
201	25.439	161055	765	4376-20-9	10.2 sec	1	765	N-F	replib	19805	1,2-Benzenedicarboxylic acid, mono(2-eth
202	25.499	118149	508	None	N/A	1	508	N-F	mainlib	54224	8,8-Dimethyl-3-(4-methyl-5-oxo-2,5-dihyd
203	25.587	308686	584	118-82-1	N/A	1	584	N-F	replib	27543	Phenol, 4,4'-methylenebis[2,6-bis(1,1-di
204	25.648	60370	504	18641-57-1	N/A	1	504	N-F	mainlib	2725	Docosanoic acid, 1,2,3-propanetriyl este
205	25.697	87264	580	55334-01-5	N/A	1	580	N-F	mainlib	119744	Phenanthrene, 9-dodecyltetradecahydro-
206	25.718	39673	581	55334-01-5	N/A	1	581	N-F	mainlib	119744	Phenanthrene, 9-dodecyltetradecahydro-
207	25.805	249310	758	112-95-8	N/A	1	758	N-F	replib	5456	Eicosane
208	25.878	48514	430	None	N/A	1	430	N-F	mainlib	54643	Pyrimidine-2,4,6-trione, 5-[1-(2-aminocy
209	25.967	249101	834	18919-94-3	N/A	1	834	N-F	mainlib	94540	Tetracosamethyl-cyclododecasiloxane
210	26.075	186702	616	18919-94-3	N/A	1	616	N-F	mainlib	94540	Tetracosamethyl-cyclododecasiloxane
211	26.1	58638	588	None	N/A	1	588	N-F	mainlib	161288	3,9.beta.;14,15-Diepoxypregn-16-en-20-on
212	26.166	548354	824	630-06-8	3.9 sec	1	824	N-F	replib	5449	Hexatriacontane
213	26.236	19120	605	77573-25-2	3.7 sec	1	605	N-F	mainlib	8593	5H-Cyclopropa[3,4]benz[1,2-e]azulen-5-on
214	26.276	35580	548	77573-25-2	N/A	1	548	N-F	mainlib	8593	5H-Cyclopropa[3,4]benz[1,2-e]azulen-5-on
215	26.296	17043	473	77573-09-2	N/A	1	473	N-F	mainlib	41340	2-Butenoic acid, 2-methyl-, 1,1a,1b,4,4a
216	26.357	6509	563	64869-55-2	N/A	1	563	N-F	mainlib	8596	4H-Cyclopropa[5',6']benz[1',2':7,8]azule
217	26.544	57409	645	18835-33-1	3.6 sec	1	645	N-F	mainlib	6968	1-Hexacosene
218	26.636	258293	787	2433-97-8	3.2 sec	1	787	N-F	replib	9028	Tricosanoic acid, methyl ester
219	26.707	188466	749	7390-81-0	5.1 sec	1	749	N-F	replib	10067	Oxirane, hexadecyl-
220	26.887	265304	732	None	6.0 sec	1	732	N-F	libr_gp	2754	N-HEXACOSANE
221	26.994	21850	674	None	4.8 sec	1	674	N-F	mainlib	54390	Oxalic acid, cyclohexylmethyl octyl este
222	27.069	197491	663	None	5.9 sec	1	663	N-F	mainlib	16456	2-Methyl-Z,Z-3,13-octadecadienol
223	27.236	291475	712	195194-80-0	8.3 sec	1	712	N-F	mainlib	5415	2-Piperidinone, N-[4-bromo-n-butyl]-
224	27.365	35762	575	56599-45-2	6.4 sec	1	575	N-F	replib	1934	9-Octadecenoic acid, (2-phenyl-1,3-dioxo
225	27.483	37486	559	30365-65-2	4.8 sec	1	559	N-F	mainlib	6463	Ergost-8(14)-en-3-ol, (3.beta.)-
226	27.542	30355	551	5284-79-7	4.8 sec	1	551	N-F	mainlib	324	2,6-Bis(4-azidobenzylidene)-4-methylcycl
227	27.632	594026	825	None	3.5 sec	1	825	N-F	mainlib	2187	Oxalic acid, allyl octadecyl ester
228	27.726	132580	762	14852-31-4	3.0 sec	1	762	N-F	mainlib	14716	2-Hexadecanol
229	27.847	223388	574	None	N/A	1	574	N-F	mainlib	161288	3,9.beta.;14,15-Diepoxypregn-16-en-20-on
230	27.921	44821	517	25328-53-4	9.3 sec	1	517	N-F	mainlib	56400	Cholestan-3-one, cyclic 1,2-ethanediyl a
231	28.029	176852	716	930-02-9	6.3 sec	1	716	N-F	mainlib	20728	Octadecane, 1-(ethenyloxy)-
232	28.094	1780000	873	2442-49-1	4.2 sec	1	873	N-F	replib	9058	Tetracosanoic acid, methyl ester
233	28.306	41756	508	2442-49-1	3.3 sec	1	508	N-F	replib	9049	Tetracosanoic acid, methyl ester
234	28.339	95829	520	14852-31-4	N/A	1	520	N-F	mainlib	14716	2-Hexadecanol
235	28.371	50322	522	17302-01-1	N/A	1	522	N-F	replib	5732	3-Ethyl-3-methylheptane
236	28.406	46788	463	55282-12-7	N/A	1	463	N-F	replib	2126	Octadecane, 3-ethyl-5-(2-ethylbutyl)-
237	28.443	71448	531	17453-58-6	N/A	1	531	N-F	mainlib	23082	3-Phorbinepropanoic acid, 9-acetyl-14-et
238	28.514	63753	554	18835-33-1	N/A	1	554	N-F	mainlib	6968	1-Hexacosene
239	28.591	76993	496	2524-38-1	N/A	1	496	N-F	mainlib	12562	D-Homo-24-nor-17-oxachola-20,22-dien-16-
240	28.681	159164	565	14852-31-4	N/A	1	565	N-F	mainlib	14716	2-Hexadecanol
241	28.732	48485	589	17453-58-6	N/A	1	589	N-F	mainlib	23082	3-Phorbinepropanoic acid, 9-acetyl-14-et
242	28.809	142611	701	14852-31-4	5.9 sec	1	701	N-F	mainlib	14716	2-Hexadecanol
243	28.872	15654	493	537-40-6	7.1 sec	1	493	N-F	mainlib	26913	Trilinolein
244	28.902	47796	527	None	7.1 sec	1	527	N-F	mainlib	7587	9-Desoxo-9-x-acetoxy-3,8,12-tri-O-acetyl
245	29.04	795266	752	122-62-3	4.3 sec	1	752	N-F	replib	22934	Decanedioic acid, bis(2-ethylhexyl) este
246	29.233	792149	846	111-02-4	3.4 sec	1	846	N-F	replib	7716	2,6,10,14,18,22-Tetracosahexaene, 2,6,10
247	29.478	342446	700	14852-31-4	5.9 sec	1	700	N-F	mainlib	14716	2-Hexadecanol
248	29.55	113037	621	55373-89-2	9.5 sec	1	621	N-F	mainlib	35300	Pentacosanoic acid, methyl ester
249	29.61	90423	574	None	5.9 sec	1	574	N-F	mainlib	161288	3,9.beta.;14,15-Diepoxypregn-16-en-20-on
250	29.728	75192	517	77698-37-4	N/A	1	517	N-F	mainlib	8590	1H-Cyclopropa[3,4]benz[1,2-e]azulene-4a,
251	29.78	17967	571	77573-25-2	N/A	1	571	N-F	mainlib	8593	5H-Cyclopropa[3,4]benz[1,2-e]azulen-5-on
252	29.839	48092	545	106502-85-6	4.9 sec	1	545	N-F	mainlib	5896	Pregn-3,17,21-triol-20-one, 3,9-epoxy-3-
253	29.92	126109	601	22399-98-0	5.1 sec	1	601	N-F	mainlib	55352	Docosanedioic acid, dimethyl ester
254	29.989	128730	616	None	6.7 sec	1	616	N-F	mainlib	10374	3,9-Epoxypregn-16-en-20-one, 3-methoxy-7
255	30.076	46684	609	17453-58-6	N/A	1	609	N-F	mainlib	23082	3-Phorbinepropanoic acid, 9-acetyl-14-et
256	30.236	5589	538	17453-58-6	0.8 sec	1	538	N-F	mainlib	23082	3-Phorbinepropanoic acid, 9-acetyl-14-et
257	30.283	24089	524	None	1.8 sec	1	524	N-F	mainlib	162259	Cholest-2-eno[2,3-b]naphthalene, 5'-amin
258	30.425	303502	757	40710-43-8	4.8 sec	1	757	N-F	mainlib	20810	1-Pentacontanol
259	30.551	99071	603	18835-33-1	10.7 sec	1	603	N-F	mainlib	6968	1-Hexacosene
260	30.933	266189	825	5802-82-4	5.6 sec	1	825	N-F	mainlib	35302	Hexacosanoic acid, methyl ester
261	31.02	62236	643	5802-82-4	N/A	1	643	N-F	mainlib	35302	Hexacosanoic acid, methyl ester
262	31.079	149423	621	17453-58-6	8.4 sec	1	621	N-F	mainlib	23082	3-Phorbinepropanoic acid, 9-acetyl-14-et
263	31.165	75824	621	14852-31-4	N/A	1	621	N-F	mainlib	14716	2-Hexadecanol
264	31.437	167430	710	6059-43-4	3.0 sec	1	710	N-F	mainlib	28682	Dehydroergosterol 3,5-dinitrobenzoate
265	31.872	6472	605	17453-58-6	1.3 sec	1	605	N-F	mainlib	23082	3-Phorbinepropanoic acid, 9-acetyl-14-et
Area Total:	127000000

## Sheet: Sample 4
Sample Report (User Defined)
---------------------------------------
MS Data File Information
---------------------------------------
Sample ID:	4
Operator:	zxy
Instrument ID:	Varian GC/MS #1
Acquisition Date:	12/18/2014 8:44 AM
Method:	D:\wuzy\wzy.mth
Inj. Sample Notes:	None
---------------------------------------
Target Compounds
---------------------------------------
Peaks: 9("RT (min)"	Area	Match Result	CAS Number	Peak Name	Peak Width
4.523	0	629	None	4.523 min, Scan: 289	N/A
11.541	0	826	None	11.541 min, Scan: 746	N/A
15.377	0	511	None	15.377 min, Scan: 1002	N/A
18.638	0	809	None	18.638 min, Scan: 1223	N/A
9.759	0	964	None	9.759 min, Scan: 631	N/A
21.302	0	799	None	21.302 min, Scan: 1403	N/A
23.088	152436	933	None	23.071 min, Scan: 1519	2.4 sec
24.85	0	726	None	24.850 min, Scan: 1635	N/A
25.194	277415	755	None	25.142 min, Scan: 1654	4.5 sec
---------------------------------------
Unidentified Peaks
---------------------------------------
Peaks: 227("Peak Number"	RT (min)	Area	Match Result	CAS Number	Peak Width	Match	Result	Type	Library	Entry #	Name
1	5.26	2390000	869	151-10-0	4.3 sec	1	869	N-F	replib	18631	Benzene, 1,3-dimethoxy-
2	5.365	27808	684	2432-99-7	1.9 sec	1	684	N-F	replib	499	Undecanoic acid, 11-amino-
3	5.434	2100000	886	None	2.1 sec	1	886	N-F	mainlib	20604	Oxalic acid, isobutyl nonyl ester
4	5.516	190366	574	13131-19-6	2.2 sec	1	574	N-F	mainlib	80368	N-Methyl-9-aza-tricyclo[6.2.2.0(2,7)]dod
5	5.58	76001	583	72439-85-1	1.9 sec	1	583	N-F	mainlib	32165	3,5-Dibutoxy-1,1,1,7,7,7-hexamethyl-3,5-
6	5.701	56212	712	1470-94-6	1.6 sec	1	712	N-F	replib	17913	1H-Inden-5-ol, 2,3-dihydro-
7	5.773	33895	828	877-44-1	1.4 sec	1	828	N-F	replib	19568	Benzene, 1,2,4-triethyl-
8	5.812	66560	632	None	1.9 sec	1	632	N-F	mainlib	14870	Methoxyacetic acid, dodecyl ester
9	5.951	41475	712	56298-75-0	2.1 sec	1	712	N-F	mainlib	81845	1H-Indene, 1-ethyl-2,3-dihydro-1-methyl-
10	5.978	50965	821	29812-79-1	2.0 sec	1	821	N-F	mainlib	6876	Hydroxylamine, O-decyl-
11	6.051	25932	770	540-97-6	2.2 sec	1	770	N-F	replib	8884	Cyclohexasiloxane, dodecamethyl-
12	6.168	1350000	894	None	1.3 sec	1	894	N-F	libr_gp	2754	N-HEXACOSANE
13	6.361	586897	884	90-12-0	2.0 sec	1	884	N-F	replib	19074	Naphthalene, 1-methyl-
14	6.505	305630	907	91-57-6	1.9 sec	1	907	N-F	tutorial	30	2-Methylnaphthalene
15	6.585	73285	749	17071-54-4	0.9 sec	1	749	N-F	mainlib	8782	Hexyl octyl ether
16	6.629	36523	598	56599-40-7	1.7 sec	1	598	N-F	mainlib	154971	1,3-Dioxane, 4-(hexadecyloxy)-2-pentadec
17	6.687	71469	606	544-76-3	1.9 sec	1	606	N-F	replib	5516	Hexadecane
18	6.75	130697	743	195194-80-0	1.4 sec	1	743	N-F	mainlib	5415	2-Piperidinone, N-[4-bromo-n-butyl]-
19	6.926	601856	900	5345-42-6	1.7 sec	1	900	N-F	replib	19938	Benzene, 1-methoxy-3-methyl-2-nitro-
20	7.015	1290000	905	None	1.3 sec	1	905	N-F	mainlib	20604	Oxalic acid, isobutyl nonyl ester
21	7.071	146022	660	13151-80-9	2.5 sec	1	660	N-F	mainlib	21224	Undecane, 5-cyclohexyl-
22	7.149	166505	695	2765-11-09	1.7 sec	1	695	N-F	mainlib	40504	Pentadecanal-
23	7.235	165181	883	None	1.9 sec	1	883	N-F	libr_gp	1355	1-ETHYLNAPHTHALENE
24	7.361	548818	951	581-40-8	2.6 sec	1	951	N-F	mainlib	90767	Naphthalene, 2,3-dimethyl-
25	7.505	679898	955	575-41-7	2.2 sec	1	955	N-F	replib	18983	Naphthalene, 1,3-dimethyl-
26	7.558	375802	929	575-41-7	2.2 sec	1	929	N-F	replib	18983	Naphthalene, 1,3-dimethyl-
27	7.695	211756	667	22198-47-6	1.9 sec	1	667	N-F	mainlib	105946	4'-Ethoxy-2'-hydroxyoctanophenone
28	7.746	246417	892	None	1.9 sec	1	892	N-F	libr_gp	1355	1-ETHYLNAPHTHALENE
29	7.831	452741	847	719-22-2	1.6 sec	1	847	N-F	mainlib	112747	2,5-Cyclohexadiene-1,4-dione, 2,6-bis(1,
30	7.927	210608	697	939-27-5	2.2 sec	1	697	N-F	replib	18980	Naphthalene, 2-ethyl-
31	7.954	91766	802	74630-39-0	3.0 sec	1	802	N-F	mainlib	7104	1-Undecene, 4-methyl-
32	8.019	55782	726	55401-63-3	2.3 sec	1	726	N-F	mainlib	6436	9-Octadecenoic acid (Z)-, 2-(acetyloxy)-
33	8.106	124801	874	630-06-8	1.9 sec	1	874	N-F	replib	5449	Hexatriacontane
34	8.271	1960000	774	138345-00-3	2.1 sec	1	774	N-F	mainlib	119994	7,9-Di-tertbutyl-1-oxaspiro[4,5]deca-6,9
35	8.359	107359	853	644-08-6	3.2 sec	1	853	N-F	mainlib	107758	1,1'-Biphenyl, 4-methyl-
36	8.409	477270	803	111-82-0	1.6 sec	1	803	N-F	replib	9035	Dodecanoic acid, methyl ester
37	8.507	226324	819	2027-17-0	5.3 sec	1	819	N-F	replib	20447	Naphthalene, 2-(1-methylethyl)-
38	8.709	174497	709	620-47-3	1.9 sec	1	709	N-F	mainlib	107348	Benzene, 1-methyl-3-(phenylmethyl)-
39	8.764	159453	795	829-26-5	1.6 sec	1	795	N-F	replib	21818	Naphthalene, 2,3,6-trimethyl-
40	8.856	118152	863	829-26-5	1.4 sec	1	863	N-F	replib	21818	Naphthalene, 2,3,6-trimethyl-
41	8.932	149718	712	13151-90-1	2.1 sec	1	712	N-F	mainlib	21871	Tridecane, 5-cyclohexyl-
42	9.047	181565	699	14905-56-7	2.4 sec	1	699	N-F	mainlib	20933	Tetradecane, 2,6,10-trimethyl-
43	9.13	163874	914	829-26-5	2.3 sec	1	914	N-F	replib	21817	Naphthalene, 2,3,6-trimethyl-
44	9.279	207915	665	1115-01-1	2.6 sec	1	665	N-F	replib	4328	Octadecanoic acid, 9,10-dihydroxy-, meth
45	9.359	170475	694	53800-02-5	2.0 sec	1	694	N-F	mainlib	5383	Trifluoroacetic acid,n-tridecyl ester
46	9.464	947282	891	None	1.7 sec	1	891	N-F	libr_gp	2754	N-HEXACOSANE
47	9.608	153980	686	13151-91-2	2.9 sec	1	686	N-F	mainlib	21872	Tridecane, 6-cyclohexyl-
48	9.714	127215	801	1724-39-6	2.1 sec	1	801	N-F	replib	886	Cyclododecanol
49	10.055	87717	743	None	2.1 sec	1	743	N-F	mainlib	53558	Epicedrol
50	10.418	33334	808	None	1.9 sec	1	808	N-F	mainlib	2187	Oxalic acid, allyl octadecyl ester
51	10.779	119720	791	732-26-3	2.0 sec	1	791	N-F	replib	25742	Phenol, 2,4,6-tris(1,1-dimethylethyl)-
52	10.821	200878	713	5129-58-8	2.2 sec	1	713	N-F	mainlib	35288	Tridecanoic acid, 12-methyl-, methyl est
53	11.019	275105	870	29812-79-1	3.3 sec	1	870	N-F	mainlib	6876	Hydroxylamine, O-decyl-
54	11.062	118757	852	29812-79-1	N/A	1	852	N-F	mainlib	6876	Hydroxylamine, O-decyl-
55	11.238	46472	810	None	1.8 sec	1	810	N-F	mainlib	16641	Methyl Z-11-tetradecenoate
56	11.434	1010000	829	5129-58-8	2.0 sec	1	829	N-F	mainlib	35288	Tridecanoic acid, 12-methyl-, methyl est
57	11.729	109262	853	29812-79-1	2.4 sec	1	853	N-F	mainlib	6876	Hydroxylamine, O-decyl-
58	11.86	66218	714	2490-48-4	2.2 sec	1	714	N-F	mainlib	20717	1-Hexadecanol, 2-methyl-
59	12.099	149459	715	14852-31-4	N/A	1	715	N-F	mainlib	14716	2-Hexadecanol
60	12.217	351719	741	14852-31-4	2.3 sec	1	741	N-F	mainlib	14716	2-Hexadecanol
61	12.327	98413	761	None	2.4 sec	1	761	N-F	mainlib	16641	Methyl Z-11-tetradecenoate
62	12.519	2550000	824	7132-64-1	2.3 sec	1	824	N-F	mainlib	35261	Pentadecanoic acid, methyl ester
63	12.659	1060000	801	5129-66-8	2.2 sec	1	801	N-F	mainlib	35063	Tetradecanoic acid, 12-methyl-, methyl e
64	12.724	668149	880	None	2.0 sec	1	880	N-F	libr_gp	2754	N-HEXACOSANE
65	12.823	155782	851	19780-79-1	3.1 sec	1	851	N-F	mainlib	20675	2-Hexyl-1-octanol
66	12.891	199376	739	56875-67-3	2.6 sec	1	739	N-F	mainlib	16517	7-Hexadecenoic acid, methyl ester, (Z)-
67	13.076	100278	827	2765-11-09	2.2 sec	1	827	N-F	mainlib	40504	Pentadecanal-
68	13.166	473932	857	7132-64-1	2.1 sec	1	857	N-F	mainlib	35261	Pentadecanoic acid, methyl ester
69	13.235	124205	679	112-39-0	2.5 sec	1	679	N-F	replib	9001	Hexadecanoic acid, methyl ester
70	13.362	333551	851	102608-53-7	2.2 sec	1	851	N-F	mainlib	39853	3,7,11,15-Tetramethyl-2-hexadecen-1-ol
71	13.471	277362	817	502-69-2	2.8 sec	1	817	N-F	mainlib	7280	2-Pentadecanone, 6,10,14-trimethyl-
72	13.871	180220	903	84-78-6	2.1 sec	1	903	N-F	replib	19698	1,2-Benzenedicarboxylic acid, butyl octy
73	13.936	391110	792	1120-25-8	3.1 sec	1	792	N-F	mainlib	17396	9-Hexadecenoic acid, methyl ester, (Z)-
74	14.124	89573	860	102608-53-7	2.4 sec	1	860	N-F	mainlib	39853	3,7,11,15-Tetramethyl-2-hexadecen-1-ol
75	14.193	64837	829	None	2.4 sec	1	829	N-F	mainlib	2103	3-Trifluoroacetoxypentadecane
76	14.295	2150000	871	5129-60-2	2.4 sec	1	871	N-F	mainlib	35290	Pentadecanoic acid, 14-methyl-, methyl e
77	14.377	119116	807	10152-71-3	3.2 sec	1	807	N-F	mainlib	2466	Cyclopropaneoctanoic acid, 2-[[2-[(2-eth
78	14.501	635684	810	56875-67-3	3.4 sec	1	810	N-F	mainlib	16517	7-Hexadecenoic acid, methyl ester, (Z)-
79	14.591	1880000	880	1120-25-8	2.4 sec	1	880	N-F	mainlib	17396	9-Hexadecenoic acid, methyl ester, (Z)-
80	14.763	2140000	890	1120-25-8	2.4 sec	1	890	N-F	mainlib	17396	9-Hexadecenoic acid, methyl ester, (Z)-
81	14.867	133069	829	2416-20-8	3.2 sec	1	829	N-F	replib	4232	Hexadecenoic acid, Z-11-
82	14.989	8470000	800	5129-60-2	3.5 sec	1	800	N-F	mainlib	35290	Pentadecanoic acid, 14-methyl-, methyl e
83	15.113	114858	775	6386-38-5	4.5 sec	1	775	N-F	mainlib	147025	Benzenepropanoic acid, 3,5-bis(1,1-dimet
84	15.195	76019	662	14852-31-4	3.3 sec	1	662	N-F	mainlib	14716	2-Hexadecanol
85	15.262	67353	637	112-80-1	3.1 sec	1	637	N-F	replib	4240	Oleic Acid
86	15.393	188462	842	29812-79-1	2.8 sec	1	842	N-F	mainlib	6876	Hydroxylamine, O-decyl-
87	15.507	47640	772	29812-79-1	2.7 sec	1	772	N-F	mainlib	6876	Hydroxylamine, O-decyl-
88	15.583	167417	922	84-64-0	3.4 sec	1	922	N-F	replib	19703	1,2-Benzenedicarboxylic acid, butyl cycl
89	15.657	811869	775	55044-54-7	2.8 sec	1	775	N-F	mainlib	17470	11-Hexadecenoic acid, 15-methyl-, methyl
90	15.724	1710000	770	2490-49-5	2.5 sec	1	770	N-F	replib	9023	Hexadecanoic acid, 14-methyl-, methyl es
91	15.79	181495	741	42199-20-2	2.5 sec	1	741	N-F	mainlib	2146	Cyclopropanepentanoic acid, 2-undecyl-,
92	15.853	518396	755	5129-66-8	3.0 sec	1	755	N-F	mainlib	35063	Tetradecanoic acid, 12-methyl-, methyl e
93	15.923	220930	789	2825-81-2	4.0 sec	1	789	N-F	mainlib	2240	2-Hexadecenoic acid, methyl ester, (E)-
94	16.093	1460000	863	1731-92-6	2.4 sec	1	863	N-F	replib	9055	Heptadecanoic acid, methyl ester
95	16.175	88080	705	2490-49-5	N/A	1	705	N-F	replib	9023	Hexadecanoic acid, 14-methyl-, methyl es
96	16.249	1430000	839	2490-49-5	4.4 sec	1	839	N-F	replib	9023	Hexadecanoic acid, 14-methyl-, methyl es
97	16.341	278432	818	56875-67-3	2.6 sec	1	818	N-F	mainlib	16517	7-Hexadecenoic acid, methyl ester, (Z)-
98	16.49	616245	838	10152-61-1	2.8 sec	1	838	N-F	replib	4241	Cyclopropaneoctanoic acid, 2-hexyl-, met
99	16.589	93049	669	128-37-0	4.8 sec	1	669	N-F	replib	24118	Butylated Hydroxytoluene
100	16.622	54904	723	112-80-1	5.5 sec	1	723	N-F	replib	4240	Oleic Acid
101	16.798	1900000	806	2490-25-7	3.2 sec	1	806	N-F	mainlib	35257	Heptadecanoic acid, 10-methyl-, methyl e
102	16.894	75470	715	54934-57-5	3.8 sec	1	715	N-F	mainlib	35047	Heptadecanoic acid, 9-methyl-, methyl es
103	17.04	308080	790	55520-89-3	3.2 sec	1	790	N-F	replib	8525	Hexadecanoic acid, trimethylsilyl ester
104	17.25	176707	803	18772-36-6	3.7 sec	1	803	N-F	mainlib	34589	Cyclodecasiloxane, eicosamethyl-
105	17.47	571016	815	2490-25-7	2.5 sec	1	815	N-F	mainlib	35257	Heptadecanoic acid, 10-methyl-, methyl e
106	17.564	247104	771	112-80-1	3.3 sec	1	771	N-F	replib	4240	Oleic Acid
107	17.674	157569	808	59149-01-8	3.5 sec	1	808	N-F	mainlib	38408	Methyl (Z)-5,11,14,17-eicosatetraenoate
108	17.769	314867	841	None	4.7 sec	1	841	N-F	mainlib	2385	Oleanitrile
109	17.83	793538	843	629-96-9	3.8 sec	1	843	N-F	replib	1920	1-Eicosanol
110	17.889	197585	765	5129-61-3	3.1 sec	1	765	N-F	mainlib	35281	Heptadecanoic acid, 16-methyl-, methyl e
111	17.972	6040000	831	2462-85-3	2.7 sec	1	831	N-F	mainlib	27078	9,12-Octadecadienoic acid, methyl ester
112	18.1	10600000	802	2716-53-2	3.0 sec	1	802	N-F	mainlib	18715	2,3-Dihydroxypropyl elaidate
113	18.189	3500000	857	112-62-9	2.7 sec	1	857	N-F	replib	4453	9-Octadecenoic acid (Z)-, methyl ester
114	18.25	1920000	856	150-86-7	3.5 sec	1	856	N-F	replib	8058	Phytol
115	18.36	997358	821	112-62-9	3.6 sec	1	821	N-F	replib	4453	9-Octadecenoic acid (Z)-, methyl ester
116	18.541	4210000	849	112-61-8	2.8 sec	1	849	N-F	replib	9041	Octadecanoic acid, methyl ester
117	18.604	583741	725	10152-62-2	4.9 sec	1	725	N-F	replib	4447	Cyclopropaneoctanoic acid, 2-octyl-, met
118	18.703	180798	627	None	N/A	1	627	N-F	mainlib	16598	Z,E-2,13-Octadecadien-1-ol
119	18.794	307489	752	20576-58-3	N/A	1	752	N-F	mainlib	41405	2,6-Dodecadien-1-ol, 3,7,11-trimethyl-,
120	18.911	250822	679	930-02-9	N/A	1	679	N-F	mainlib	20728	Octadecane, 1-(ethenyloxy)-
121	19.015	166469	649	17367-08-7	N/A	1	649	N-F	mainlib	27072	Ethanol, 2-(9,12-octadecadienyloxy)-, (Z
122	19.091	160326	849	None	N/A	1	849	N-F	libr_gp	2754	N-HEXACOSANE
123	19.2	1970000	796	2490-19-9	5.2 sec	1	796	N-F	mainlib	35253	Octadecanoic acid, 10-methyl-, methyl es
124	19.486	387613	663	14435-34-8	7.1 sec	1	663	N-F	replib	1769	2-Octadecenoic acid, methyl ester
125	19.626	332213	788	18919-94-3	4.4 sec	1	788	N-F	mainlib	94540	Tetracosamethyl-cyclododecasiloxane
126	19.688	71943	600	25328-53-4	4.2 sec	1	600	N-F	mainlib	56400	Cholestan-3-one, cyclic 1,2-ethanediyl a
127	19.788	723505	810	630-06-8	2.9 sec	1	810	N-F	replib	5449	Hexatriacontane
128	20.033	3730000	832	10152-62-2	2.6 sec	1	832	N-F	replib	4447	Cyclopropaneoctanoic acid, 2-octyl-, met
129	20.143	81505	640	2091-29-4	2.7 sec	1	640	N-F	mainlib	16674	9-Hexadecenoic acid
130	20.277	493813	714	1120-28-1	3.7 sec	1	714	N-F	mainlib	35247	Eicosanoic acid, methyl ester
131	20.467	216305	750	18748-91-9	N/A	1	750	N-F	replib	8610	Octadecanoic acid, trimethylsilyl ester
132	20.633	37422	662	19780-79-1	N/A	1	662	N-F	mainlib	20675	2-Hexyl-1-octanol
133	20.712	1210000	697	505-54-4	2.9 sec	1	697	N-F	replib	12798	Hexadecanedioic acid
134	20.772	1600000	811	2566-89-4	4.4 sec	1	811	N-F	replib	817	5,8,11,14-Eicosatetraenoic acid, methyl
135	20.881	568401	811	2734-47-6	6.6 sec	1	811	N-F	mainlib	38667	5,8,11,14,17-Eicosapentaenoic acid, meth
136	20.993	105349	608	14852-31-4	N/A	1	608	N-F	mainlib	14716	2-Hexadecanol
137	21.089	342492	757	1783-84-2	4.3 sec	1	757	N-F	mainlib	2841	8,11,14-Eicosatrienoic acid, (Z,Z,Z)-
138	21.229	229346	710	7459-33-8	N/A	1	710	N-F	replib	4415	9,12-Octadecadienoyl chloride, (Z,Z)-
139	21.309	490008	880	629-96-9	4.2 sec	1	880	N-F	replib	1920	1-Eicosanol
140	21.469	1120000	837	19780-79-1	6.3 sec	1	837	N-F	mainlib	20675	2-Hexyl-1-octanol
141	21.614	244282	757	130385-26-1	N/A	1	757	N-F	mainlib	17492	Z-28-Heptatriaconten-2-one
142	21.676	160683	658	55401-75-7	N/A	1	658	N-F	replib	23272	Anthracene, 9-dodecyltetradecahydro-
143	21.94	2350000	882	1120-28-1	3.2 sec	1	882	N-F	mainlib	35247	Eicosanoic acid, methyl ester
144	22.12	35613	619	765-14-0	3.0 sec	1	619	N-F	mainlib	6919	Vinyl lauryl ether
145	22.187	88263	664	14852-31-4	N/A	1	664	N-F	mainlib	14716	2-Hexadecanol
146	22.269	81686	488	37577-58-5	N/A	1	488	N-F	mainlib	45454	Heneicosanoic acid, 2,3-dimethyl-, methy
147	22.411	130601	749	14852-31-4	N/A	1	749	N-F	mainlib	14716	2-Hexadecanol
148	22.524	443975	797	301-02-0	N/A	1	797	N-F	replib	6559	9-Octadecenamide, (Z)-
149	22.551	335277	756	14852-31-4	N/A	1	756	N-F	mainlib	14716	2-Hexadecanol
150	22.62	209570	751	301-02-0	N/A	1	751	N-F	replib	6559	9-Octadecenamide, (Z)-
151	22.7	66754	732	301-02-0	N/A	1	732	N-F	mainlib	24937	9-Octadecenamide, (Z)-
152	22.774	220715	740	14852-31-4	N/A	1	740	N-F	mainlib	14716	2-Hexadecanol
153	22.929	352599	732	None	5.5 sec	1	732	N-F	mainlib	16456	2-Methyl-Z,Z-3,13-octadecadienol
154	23.015	57252	708	None	N/A	1	708	N-F	mainlib	16456	2-Methyl-Z,Z-3,13-octadecadienol
155	23.177	64269	599	3322-62-1	3.3 sec	1	599	N-F	mainlib	2451	9-Octadecenamide
156	23.294	219744	691	119-47-1	N/A	1	691	N-F	mainlib	112615	Phenol, 2,2'-methylenebis[6-(1,1-dimethy
157	23.397	102776	695	None	N/A	1	695	N-F	mainlib	17362	Tricyclo[20.8.0.0(7,16)]triacontane, 1(2
158	23.528	2700000	717	None	4.1 sec	1	717	N-F	mainlib	17362	Tricyclo[20.8.0.0(7,16)]triacontane, 1(2
159	23.782	122206	708	56847-05-3	2.8 sec	1	708	N-F	mainlib	5867	9-Octadecen-12-ynoic acid, methyl ester
160	23.867	49476	548	None	2.8 sec	1	548	N-F	mainlib	54396	Oxalic acid, cyclohexylmethyl tridecyl e
161	24.006	777812	684	1472-93-1	10.8 sec	1	684	N-F	mainlib	55349	Octadecanedioic acid, dimethyl ester
162	24.409	34297	591	127611-84-1	2.4 sec	1	591	N-F	mainlib	95416	3',8,8'-Trimethoxy-3-piperidyl-2,2'-bina
163	24.506	87793	569	20548-62-3	2.7 sec	1	569	N-F	replib	19727	Phthalic acid, bis(7-methyloctyl) ester
164	24.574	356226	813	661-19-8	4.7 sec	1	813	N-F	replib	2083	1-Docosanol
165	24.662	574683	830	None	2.7 sec	1	830	N-F	mainlib	2187	Oxalic acid, allyl octadecyl ester
166	24.741	108079	739	56630-69-4	N/A	1	739	N-F	mainlib	5411	13-Docosenoic acid, methyl ester
167	25.005	20957	676	14852-31-4	1.5 sec	1	676	N-F	mainlib	14716	2-Hexadecanol
168	25.023	35488	637	130385-26-1	2.4 sec	1	637	N-F	mainlib	17492	Z-28-Heptatriaconten-2-one
169	25.221	3440000	728	117-81-7	5.1 sec	1	728	N-F	nist_msms	1924	Di-2-ethylhexyl phthalate
170	25.251	6340000	735	117-81-7	3.0 sec	1	735	N-F	nist_msms	1924	Di-2-ethylhexyl phthalate
171	25.688	30231	681	127611-84-1	3.9 sec	1	681	N-F	mainlib	95416	3',8,8'-Trimethoxy-3-piperidyl-2,2'-bina
172	25.805	29931	684	73105-67-6	1.6 sec	1	684	N-F	mainlib	20789	1-Iodo-2-methylundecane
173	26.171	361660	819	None	2.7 sec	1	819	N-F	mainlib	2187	Oxalic acid, allyl octadecyl ester
174	26.359	12229	524	55521-22-7	N/A	1	524	N-F	replib	9235	9,12,15-Octadecatrienoic acid, 2,3-bis[(
175	26.644	175727	854	2433-97-8	3.2 sec	1	854	N-F	replib	9028	Tricosanoic acid, methyl ester
176	26.692	125711	748	2433-97-8	6.8 sec	1	748	N-F	replib	9028	Tricosanoic acid, methyl ester
177	26.802	14197	535	None	3.2 sec	1	535	N-F	mainlib	6321	Ethyl iso-allocholate
178	26.903	153738	616	54410-98-9	5.5 sec	1	616	N-F	mainlib	5510	1-Nonene, 4,6,8-trimethyl-
179	27.065	123790	702	42235-38-1	N/A	1	702	N-F	replib	9064	Eicosanebioic acid, dimethyl ester
180	27.244	25598	620	55162-61-3	3.8 sec	1	620	N-F	mainlib	20947	Tetracontane, 3,5,24-trimethyl-
181	27.285	18060	606	17453-58-6	N/A	1	606	N-F	mainlib	23082	3-Phorbinepropanoic acid, 9-acetyl-14-et
182	27.464	9556	521	None	1.5 sec	1	521	N-F	mainlib	41387	.alpha.-d-Xylopyranoside, methyl-2,3,4-t
183	27.503	15645	529	56701-08-7	1.5 sec	1	529	N-F	mainlib	9056	Carda-4,20(22)-dienolide, 3-[(6-deoxy-3-
184	27.537	11737	524	5767-82-8	N/A	1	524	N-F	mainlib	12972	5.alpha.-Pregn-16-en-20-one, 3.beta.,12.
185	27.637	618696	812	2425-77-6	3.3 sec	1	812	N-F	replib	5365	1-Decanol, 2-hexyl-
186	27.718	27924	785	None	3.0 sec	1	785	N-F	mainlib	2187	Oxalic acid, allyl octadecyl ester
187	27.743	76217	741	2425-77-6	3.0 sec	1	741	N-F	replib	5365	1-Decanol, 2-hexyl-
188	27.856	151280	564	None	N/A	1	564	N-F	mainlib	161288	3,9.beta.;14,15-Diepoxypregn-16-en-20-on
189	27.939	48150	590	None	N/A	1	590	N-F	mainlib	161288	3,9.beta.;14,15-Diepoxypregn-16-en-20-on
190	28.102	2670000	896	2442-49-1	4.0 sec	1	896	N-F	replib	9058	Tetracosanoic acid, methyl ester
191	28.285	84730	823	2442-49-1	3.2 sec	1	823	N-F	replib	9058	Tetracosanoic acid, methyl ester
192	28.325	277150	761	2442-49-1	3.2 sec	1	761	N-F	replib	9058	Tetracosanoic acid, methyl ester
193	28.443	34265	638	2442-49-1	N/A	1	638	N-F	replib	9058	Tetracosanoic acid, methyl ester
194	28.475	37225	605	2442-49-1	N/A	1	605	N-F	replib	9049	Tetracosanoic acid, methyl ester
195	28.503	45709	605	2442-49-1	N/A	1	605	N-F	replib	9058	Tetracosanoic acid, methyl ester
196	28.526	62689	594	2442-49-1	N/A	1	594	N-F	replib	9049	Tetracosanoic acid, methyl ester
197	28.581	75510	601	17453-58-6	N/A	1	601	N-F	mainlib	23082	3-Phorbinepropanoic acid, 9-acetyl-14-et
198	28.624	36375	615	17453-58-6	N/A	1	615	N-F	mainlib	23082	3-Phorbinepropanoic acid, 9-acetyl-14-et
199	28.669	82163	573	2490-48-4	N/A	1	573	N-F	mainlib	20717	1-Hexadecanol, 2-methyl-
200	28.696	79656	633	17453-58-6	N/A	1	633	N-F	mainlib	23082	3-Phorbinepropanoic acid, 9-acetyl-14-et
201	28.757	24399	474	55521-22-7	N/A	1	474	N-F	replib	9235	9,12,15-Octadecatrienoic acid, 2,3-bis[(
202	28.784	44460	550	16695-32-2	N/A	1	550	N-F	mainlib	43189	2H-Pyran, 2-(7-dodecynyloxy)tetrahydro-
203	28.817	49848	607	150-86-7	N/A	1	607	N-F	mainlib	30922	Phytol
204	28.857	71777	565	17453-58-6	N/A	1	565	N-F	mainlib	23082	3-Phorbinepropanoic acid, 9-acetyl-14-et
205	29.045	713925	752	2425-77-6	4.5 sec	1	752	N-F	replib	5365	1-Decanol, 2-hexyl-
206	29.239	940738	843	111-02-4	3.8 sec	1	843	N-F	replib	7716	2,6,10,14,18,22-Tetracosahexaene, 2,6,10
207	29.367	56463	600	None	3.3 sec	1	600	N-F	mainlib	17362	Tricyclo[20.8.0.0(7,16)]triacontane, 1(2
208	29.493	389348	713	55373-89-2	6.7 sec	1	713	N-F	replib	8935	Pentacosanoic acid, methyl ester
209	29.556	166141	617	55373-89-2	N/A	1	617	N-F	mainlib	35300	Pentacosanoic acid, methyl ester
210	29.627	51538	585	7199-92-0	N/A	1	585	N-F	mainlib	3007	Cholesta-8,24-dien-3-ol, 4-methyl-, (3.b
211	29.647	28594	583	25328-53-4	9.7 sec	1	583	N-F	mainlib	56400	Cholestan-3-one, cyclic 1,2-ethanediyl a
212	29.672	34385	561	17453-58-6	8.2 sec	1	561	N-F	mainlib	23082	3-Phorbinepropanoic acid, 9-acetyl-14-et
213	29.712	35872	546	105-92-0	8.2 sec	1	546	N-F	mainlib	28224	Rhodopin
214	29.744	37627	554	105-92-0	N/A	1	554	N-F	mainlib	28224	Rhodopin
215	29.783	19814	485	80097-22-9	N/A	1	485	N-F	mainlib	12443	17.beta.-Acetoxy-1',1'-dicarboethoxy-1.b
216	29.811	19162	556	7199-92-0	N/A	1	556	N-F	mainlib	3007	Cholesta-8,24-dien-3-ol, 4-methyl-, (3.b
217	29.921	298966	679	None	3.8 sec	1	679	N-F	mainlib	6321	Ethyl iso-allocholate
218	29.988	54134	663	56599-45-2	N/A	1	663	N-F	replib	1934	9-Octadecenoic acid, (2-phenyl-1,3-dioxo
219	30.009	113060	637	30365-65-2	N/A	1	637	N-F	mainlib	6463	Ergost-8(14)-en-3-ol, (3.beta.)-
220	30.069	40185	677	17453-58-6	N/A	1	677	N-F	mainlib	23082	3-Phorbinepropanoic acid, 9-acetyl-14-et
221	30.089	32149	655	17453-58-6	9.8 sec	1	655	N-F	mainlib	23082	3-Phorbinepropanoic acid, 9-acetyl-14-et
222	30.124	80507	622	17453-58-6	6.7 sec	1	622	N-F	mainlib	23082	3-Phorbinepropanoic acid, 9-acetyl-14-et
223	30.301	10298	433	None	0.5 sec	1	433	N-F	mainlib	365	.pi.-Pentamethylcyclopentadienyl-trichlo
224	30.427	345932	755	195194-80-0	5.5 sec	1	755	N-F	mainlib	5415	2-Piperidinone, N-[4-bromo-n-butyl]-
225	30.523	50641	626	55282-12-7	4.2 sec	1	626	N-F	replib	2126	Octadecane, 3-ethyl-5-(2-ethylbutyl)-
226	30.573	42745	636	18835-33-1	N/A	1	636	N-F	mainlib	6968	1-Hexacosene
227	30.754	1586	470	75857-77-1	0.5 sec	1	470	N-F	mainlib	19776	1'-Carboethoxy-1'-cyano-1.beta.,2.beta.-
Area Total:	128000000
