# Supplementary material for: Soil Microbial Community Structure and Metabolic Activity of Pinus elliottii Plantations across Different Stand Ages in a Subtropical Area
Source: PLoS One. 2015 Aug 12;10(8):e0135354. doi: 10.1371/journal.pone.0135354 (PMC4533972; doi:10.1371/journal.pone.0135354)
Supplement: S2 Table — http://dx.doi.org/10.6084/m9.figshare.1423490. (XLS) [file pone.0135354.s004.xls]

## Sheet: 24h
sample 1 repeat 1
Filter 4: 590
0.041	0.051	0.058	0.067	0.096	0.361	0.069	0.076	0.092	0.048	0.042	0.078
0.071	0.093	0.067	0.05	0.096	0.119	0.085	0.088	0.059	0.094	0.042	0.047
0.074	0.045	0.034	0.063	0.107	0.071	0.123	0.098	0.07	0.054	0.037	0.047
0.091	0.055	0.051	0.034	0.157	0.073	0.052	0.081	0.063	0.034	0.039	0.042
0.057	0.068	0.063	0.045	0.107	0.128	0.185	0.074	0.036	0.049	0.064	0.052
0.095	0.063	0.059	0.056	0.092	0.076	0.093	0.125	0.044	0.065	0.038	0.047
0.059	0.053	0.055	0.042	0.074	0.093	0.209	0.137	0.056	0.037	0.096	0.05
0.06	0.064	0.063	0.058	0.069	0.115	0.069	0.086	0.039	0.062	0.043	0.063
sample 1 repeat 2
Filter 4: 590
0.044	0.049	0.064	0.068	0.087	0.384	0.07	0.074	0.047	0.048	0.042	0.08
0.075	0.091	0.067	0.057	0.098	0.12	0.085	0.092	0.054	0.095	0.045	0.048
0.079	0.045	0.036	0.063	0.111	0.072	0.052	0.094	0.057	0.057	0.042	0.048
0.094	0.056	0.055	0.038	0.161	0.076	0.055	0.085	0.059	0.038	0.043	0.043
0.059	0.066	0.065	0.046	0.101	0.131	0.184	0.078	0.036	0.051	0.066	0.05
0.096	0.062	0.06	0.059	0.093	0.077	0.095	0.127	0.046	0.067	0.041	0.047
0.06	0.053	0.059	0.044	0.076	0.093	0.205	0.124	0.055	0.041	0.097	0.049
0.062	0.062	0.062	0.059	0.07	0.116	0.068	0.084	0.037	0.062	0.043	0.06
sample 1 repeat 3
Filter 4: 590
0.043	0.053	0.061	0.067	0.08	0.376	0.069	0.074	0.101	0.047	0.042	0.076
0.073	0.095	0.066	0.055	0.098	0.12	0.085	0.092	0.06	0.095	0.045	0.047
0.076	0.048	0.036	0.063	0.109	0.072	0.053	0.091	0.072	0.056	0.042	0.048
0.092	0.059	0.055	0.038	0.16	0.075	0.055	0.086	0.066	0.039	0.043	0.043
0.058	0.069	0.064	0.046	0.098	0.131	0.183	0.079	0.039	0.051	0.065	0.049
0.095	0.065	0.06	0.059	0.093	0.077	0.094	0.127	0.047	0.066	0.041	0.047
0.059	0.056	0.059	0.043	0.075	0.091	0.204	0.119	0.057	0.041	0.097	0.049
0.061	0.064	0.062	0.057	0.069	0.117	0.068	0.083	0.039	0.061	0.043	0.059
sample 2 repeat 1
Filter 4: 590
0.056	0.037	0.049	0.044	0.033	0.059	0.045	0.078	0.081	0.061	0.076	0.115
0.057	0.107	0.055	0.037	0.044	0.106	0.053	0.058	0.085	0.112	0.057	0.071
0.053	0.049	0.038	0.046	0.059	0.044	0.041	0.065	0.087	0.111	0.104	0.111
0.058	0.041	0.046	0.059	0.067	0.043	0.056	0.062	0.084	0.08	0.125	0.053
0.048	0.051	0.051	0.039	0.053	0.044	0.061	0.056	0.157	0.07	0.085	0.082
0.095	0.045	0.052	0.043	0.083	0.051	0.063	0.051	0.107	0.056	0.072	0.063
0.046	0.043	0.046	0.044	0.044	0.058	0.054	0.059	0.096	0.063	0.096	0.064
0.047	0.043	0.048	0.041	0.057	0.048	0.048	0.055	0.077	0.057	0.065	0.127
sample 2 repeat 2
Filter 4: 590
0.061	0.036	0.047	0.04	0.034	0.062	0.044	0.072	0.079	0.059	0.05	0.099
0.058	0.104	0.055	0.038	0.046	0.108	0.05	0.055	0.081	0.11	0.048	0.062
0.058	0.048	0.038	0.046	0.065	0.048	0.046	0.05	0.082	0.106	0.065	0.101
0.061	0.04	0.044	0.057	0.069	0.047	0.057	0.06	0.076	0.075	0.103	0.049
0.047	0.047	0.05	0.04	0.053	0.046	0.06	0.055	0.142	0.062	0.056	0.072
0.095	0.046	0.051	0.044	0.083	0.052	0.063	0.05	0.096	0.053	0.061	0.056
0.045	0.041	0.044	0.042	0.045	0.059	0.054	0.057	0.084	0.057	0.057	0.06
0.047	0.042	0.048	0.04	0.057	0.049	0.048	0.054	0.068	0.054	0.053	0.12
sample 2 repeat 3
Filter 4: 590
0.06	0.036	0.073	0.039	0.033	0.06	0.047	0.061	0.059	0.052	0.057	0.109
0.058	0.104	0.056	0.038	0.047	0.109	0.056	0.051	0.064	0.11	0.049	0.067
0.057	0.05	0.041	0.046	0.06	0.048	0.057	0.048	0.059	0.1	0.074	0.111
0.06	0.04	0.05	0.055	0.068	0.046	0.063	0.053	0.058	0.064	0.107	0.051
0.047	0.047	0.055	0.04	0.053	0.046	0.067	0.048	0.118	0.057	0.062	0.077
0.095	0.046	0.055	0.044	0.084	0.055	0.066	0.05	0.077	0.051	0.061	0.057
0.045	0.042	0.048	0.043	0.045	0.059	0.055	0.054	0.068	0.052	0.065	0.062
0.046	0.042	0.049	0.039	0.056	0.048	0.049	0.05	0.057	0.052	0.055	0.123
sample 3 repeat 1
Filter 4: 590
0.042	0.041	0.038	0.037	0.097	0.048	0.032	0.041	0.062	0.055	0.074	0.067
0.035	0.115	0.046	0.044	0.064	0.151	0.048	0.034	0.076	0.182	0.085	0.094
0.052	0.049	0.043	0.064	0.062	0.045	0.045	0.052	0.089	0.051	0.034	0.062
0.068	0.045	0.043	0.034	0.099	0.037	0.043	0.035	0.094	0.287	0.049	0.039
0.048	0.043	0.076	0.039	0.05	0.044	0.177	0.039	0.072	0.273	0.208	0.057
0.045	0.044	0.047	0.044	0.073	0.056	0.049	0.035	0.077	0.064	0.057	0.059
0.04	0.037	0.046	0.372	0.041	0.035	0.042	0.038	0.056	0.054	0.051	0.055
0.04	0.038	0.039	0.034	0.038	0.037	0.036	0.035	0.104	0.115	0.072	0.06
sample 3 repeat 2
Filter 4: 590
0.043	0.041	0.045	0.036	0.071	0.048	0.036	0.048	0.053	0.054	0.065	0.065
0.035	0.117	0.052	0.045	0.066	0.15	0.052	0.037	0.074	0.182	0.087	0.094
0.052	0.05	0.048	0.059	0.06	0.047	0.049	0.083	0.085	0.052	0.036	0.06
0.067	0.042	0.065	0.037	0.099	0.039	0.046	0.037	0.093	0.282	0.051	0.038
0.048	0.041	0.089	0.039	0.05	0.043	0.168	0.04	0.068	0.264	0.207	0.054
0.045	0.045	0.045	0.045	0.075	0.056	0.051	0.036	0.078	0.064	0.058	0.059
0.04	0.037	0.049	0.387	0.039	0.035	0.043	0.039	0.054	0.053	0.049	0.048
0.04	0.038	0.042	0.035	0.038	0.036	0.037	0.036	0.109	0.112	0.071	0.058
sample 3 repeat 3
Filter 4: 590
0.043	0.041	0.051	0.038	0.081	0.05	0.034	0.042	0.062	0.057	0.077	0.067
0.035	0.117	0.053	0.046	0.068	0.153	0.051	0.037	0.08	0.185	0.088	0.093
0.053	0.052	0.049	0.064	0.062	0.049	0.048	0.057	0.09	0.054	0.038	0.062
0.068	0.043	0.073	0.036	0.099	0.04	0.045	0.037	0.096	0.287	0.054	0.039
0.048	0.042	0.096	0.039	0.05	0.044	0.181	0.04	0.072	0.272	0.208	0.056
0.044	0.044	0.046	0.045	0.076	0.057	0.05	0.036	0.078	0.065	0.059	0.058
0.04	0.037	0.05	0.386	0.04	0.036	0.043	0.04	0.055	0.055	0.051	0.054
0.04	0.038	0.042	0.035	0.038	0.037	0.036	0.036	0.108	0.113	0.071	0.059
sample 4 repeat 1
Filter 4: 590
0.047	0.05	0.079	0.058	0.043	0.05	0.064	0.052	0.048	0.156	0.144	0.083
0.062	0.066	0.067	0.074	0.078	0.066	0.07	0.149	0.069	0.068	0.082	0.168
0.079	0.063	0.064	0.066	0.086	0.06	0.052	0.06	0.129	0.069	0.063	0.083
0.076	0.05	0.056	0.114	0.084	0.047	0.059	0.092	0.241	0.076	0.074	0.115
0.073	0.062	0.067	0.058	0.063	0.048	0.066	0.063	0.062	0.16	0.068	0.073
0.092	0.071	0.054	0.049	0.087	0.046	0.055	0.054	0.095	0.064	0.07	0.083
0.053	0.068	0.049	0.053	0.058	0.058	0.053	0.052	0.185	0.074	0.059	0.077
0.062	0.085	0.072	0.053	0.056	0.186	0.051	0.052	0.065	0.092	0.078	0.093
sample 4 repeat 2
Filter 4: 590
0.05	0.052	0.071	0.061	0.045	0.052	0.059	0.047	0.048	0.154	0.136	0.07
0.064	0.066	0.064	0.077	0.079	0.065	0.07	0.142	0.072	0.071	0.076	0.177
0.086	0.065	0.059	0.067	0.09	0.061	0.048	0.052	0.136	0.074	0.066	0.073
0.077	0.051	0.055	0.113	0.085	0.049	0.058	0.086	0.239	0.076	0.077	0.125
0.065	0.067	0.063	0.064	0.065	0.048	0.065	0.051	0.062	0.151	0.07	0.064
0.093	0.068	0.05	0.05	0.086	0.047	0.055	0.051	0.095	0.064	0.073	0.079
0.057	0.074	0.048	0.055	0.059	0.059	0.049	0.048	0.194	0.077	0.057	0.069
0.063	0.083	0.061	0.055	0.054	0.18	0.047	0.049	0.064	0.091	0.077	0.086
sample 4 repeat 3
Filter 4: 590
0.05	0.052	0.071	0.061	0.044	0.05	0.064	0.053	0.048	0.166	0.135	0.069
0.064	0.068	0.064	0.08	0.08	0.066	0.071	0.149	0.073	0.069	0.075	0.179
0.086	0.066	0.058	0.068	0.087	0.061	0.053	0.063	0.13	0.071	0.065	0.072
0.082	0.052	0.055	0.114	0.085	0.048	0.058	0.085	0.238	0.074	0.074	0.137
0.066	0.065	0.065	0.06	0.065	0.049	0.069	0.067	0.063	0.143	0.07	0.064
0.094	0.074	0.051	0.051	0.087	0.047	0.055	0.053	0.096	0.064	0.072	0.078
0.055	0.07	0.048	0.054	0.059	0.059	0.053	0.052	0.193	0.075	0.058	0.068
0.065	0.085	0.061	0.054	0.057	0.188	0.052	0.053	0.065	0.09	0.077	0.086

## Sheet: 48h
sample 1 repeat 1
Filter 4: 590
0.052	0.06	0.096	0.222	0.094	1.682	0.405	0.775	0.1	0.071	0.055	0.518
0.297	0.092	0.357	0.443	1.049	0.123	0.443	0.856	0.637	0.096	0.478	0.098
0.736	0.057	0.091	0.277	0.927	0.068	0.133	0.716	0.247	0.075	0.215	0.138
0.262	0.233	0.151	0.074	0.877	0.67	0.532	0.746	0.16	0.218	0.265	0.091
0.061	0.296	0.081	0.095	0.09	0.975	0.13	0.323	0.068	0.781	0.085	0.139
0.091	0.438	0.104	0.091	0.103	1.259	0.084	0.374	0.095	0.706	0.074	0.087
0.084	0.132	0.076	0.187	0.085	0.083	0.116	0.218	0.074	0.081	0.071	0.064
0.061	0.18	0.15	0.191	0.074	0.453	0.141	0.428	0.066	0.141	0.1	0.089
sample 1 repeat 2
Filter 4: 590
0.051	0.076	0.091	0.204	0.051	1.624	0.412	0.762	0.052	0.073	0.046	0.454
0.296	0.099	0.357	0.436	1.397	0.122	0.422	0.801	0.64	0.097	0.465	0.096
0.74	0.06	0.09	0.272	1.136	0.069	0.136	0.698	0.236	0.081	0.218	0.125
0.259	0.245	0.15	0.072	1.046	0.674	0.536	0.738	0.145	0.235	0.261	0.087
0.059	0.303	0.078	0.091	0.075	0.954	0.123	0.323	0.065	0.764	0.076	0.122
0.09	0.456	0.103	0.089	0.1	1.263	0.084	0.373	0.092	0.703	0.074	0.083
0.083	0.133	0.074	0.183	0.081	0.082	0.116	0.215	0.069	0.08	0.067	0.053
0.061	0.185	0.147	0.184	0.072	0.452	0.137	0.432	0.06	0.138	0.096	0.083
sample 1 repeat 3
Filter 4: 590
0.054	0.061	0.094	0.206	0.053	1.576	0.413	0.76	0.052	0.073	0.058	0.454
0.302	0.092	0.359	0.438	1.369	0.131	0.422	0.799	0.65	0.096	0.474	0.096
0.74	0.057	0.09	0.273	1.112	0.07	0.135	0.698	0.236	0.079	0.22	0.124
0.263	0.236	0.15	0.072	1.023	0.673	0.534	0.737	0.146	0.237	0.263	0.087
0.061	0.298	0.08	0.09	0.076	0.934	0.122	0.322	0.065	0.766	0.08	0.122
0.09	0.443	0.103	0.089	0.099	1.233	0.085	0.374	0.092	0.705	0.074	0.084
0.084	0.131	0.073	0.184	0.082	0.081	0.116	0.213	0.069	0.081	0.069	0.053
0.061	0.179	0.147	0.183	0.072	0.45	0.138	0.433	0.06	0.138	0.096	0.083
sample 2 repeat 1
Filter 4: 590
0.067	0.063	0.09	0.349	0.042	0.073	0.095	0.389	0.065	0.071	0.062	0.069
1.024	0.104	0.618	0.042	0.626	0.112	0.08	0.532	0.075	0.118	0.052	0.07
0.061	0.07	0.045	0.103	0.72	0.071	0.05	0.275	0.066	0.129	0.062	0.117
0.245	0.122	0.056	0.051	0.314	0.275	0.31	0.079	0.069	0.078	0.14	0.059
0.055	0.089	0.078	0.089	0.065	0.448	0.07	0.077	0.131	0.089	0.071	0.087
0.104	0.048	0.084	0.089	0.093	0.111	0.138	0.077	0.081	0.063	0.069	0.072
0.067	0.105	0.091	0.092	0.069	0.103	0.104	0.058	0.085	0.08	0.082	0.056
0.065	0.045	0.156	0.061	0.077	0.184	0.087	0.072	0.065	0.067	0.058	0.128
sample 2 repeat 2
Filter 4: 590
0.072	0.066	0.058	0.371	0.044	0.082	0.073	0.414	0.078	0.056	0.072	0.056
1.034	0.105	0.624	0.042	0.63	0.11	0.08	0.539	0.084	0.108	0.055	0.058
0.066	0.071	0.041	0.103	0.696	0.071	0.047	0.274	0.078	0.105	0.07	0.094
0.245	0.12	0.049	0.05	0.311	0.277	0.31	0.086	0.075	0.059	0.159	0.05
0.051	0.089	0.071	0.09	0.064	0.444	0.061	0.077	0.132	0.063	0.072	0.068
0.103	0.047	0.08	0.088	0.093	0.11	0.136	0.077	0.083	0.051	0.064	0.06
0.066	0.105	0.086	0.092	0.07	0.101	0.098	0.059	0.087	0.058	0.082	0.047
0.065	0.044	0.145	0.061	0.077	0.184	0.083	0.074	0.067	0.053	0.058	0.114
sample 2 repeat 3
Filter 4: 590
0.068	0.064	0.054	0.359	0.042	0.073	0.069	0.381	0.06	0.05	0.054	0.055
1.032	0.103	0.62	0.041	0.637	0.107	0.079	0.526	0.067	0.107	0.048	0.057
0.064	0.069	0.04	0.103	0.703	0.07	0.045	0.269	0.061	0.098	0.053	0.096
0.244	0.12	0.048	0.05	0.31	0.271	0.31	0.079	0.061	0.054	0.135	0.05
0.049	0.091	0.07	0.09	0.064	0.442	0.06	0.071	0.111	0.056	0.056	0.067
0.103	0.046	0.079	0.087	0.091	0.109	0.135	0.075	0.069	0.05	0.058	0.056
0.065	0.105	0.085	0.091	0.068	0.1	0.094	0.055	0.071	0.052	0.063	0.047
0.066	0.045	0.145	0.06	0.076	0.181	0.082	0.071	0.057	0.05	0.052	0.113
sample 3 repeat 1
Filter 4: 590
0.058	0.05	0.048	0.045	0.097	0.061	0.048	0.048	0.061	0.067	0.45	0.435
0.045	0.115	0.05	0.048	0.624	0.154	0.89	0.292	0.709	0.178	1.585	0.694
0.058	0.053	0.048	0.048	0.273	0.063	0.212	0.062	1.094	0.064	0.119	0.385
0.07	0.047	0.043	0.038	0.794	0.053	0.605	0.037	0.422	0.556	0.596	0.069
0.05	0.047	0.084	0.042	0.047	0.314	0.161	0.122	0.067	1.284	0.084	0.122
0.05	0.047	0.048	0.048	0.087	0.749	0.056	0.038	0.089	0.657	0.074	0.08
0.045	0.041	0.048	0.381	0.044	0.043	0.093	0.284	0.074	0.189	0.103	0.263
0.045	0.042	0.043	0.039	0.044	0.065	0.07	0.04	0.101	1.049	0.65	0.305
sample 3 repeat 2
Filter 4: 590
0.052	0.045	0.055	0.049	0.122	0.057	0.042	0.052	0.076	0.062	0.49	0.461
0.043	0.114	0.053	0.049	0.615	0.147	0.879	0.301	0.704	0.176	1.392	0.677
0.052	0.052	0.051	0.049	0.272	0.061	0.215	0.085	0.994	0.063	0.121	0.356
0.068	0.044	0.045	0.038	0.752	0.05	0.598	0.038	0.437	0.556	0.612	0.071
0.048	0.045	0.093	0.043	0.048	0.315	0.161	0.126	0.066	1.55	0.083	0.121
0.049	0.046	0.046	0.049	0.089	0.748	0.055	0.037	0.089	0.69	0.073	0.078
0.043	0.04	0.05	0.369	0.044	0.041	0.092	0.286	0.075	0.186	0.103	0.257
0.045	0.041	0.044	0.039	0.043	0.063	0.063	0.041	0.108	1.026	0.649	0.295
sample 3 repeat 3
Filter 4: 590
0.048	0.056	0.05	0.047	0.118	0.066	0.043	0.051	0.075	0.062	0.501	0.402
0.043	0.118	0.052	0.049	0.62	0.16	0.885	0.298	0.698	0.177	1.359	0.683
0.051	0.061	0.05	0.048	0.268	0.066	0.215	0.082	0.993	0.063	0.122	0.354
0.068	0.047	0.044	0.039	0.758	0.056	0.595	0.038	0.437	0.544	0.617	0.066
0.047	0.047	0.085	0.042	0.048	0.328	0.163	0.124	0.067	1.534	0.083	0.118
0.048	0.046	0.046	0.049	0.088	0.748	0.055	0.038	0.089	0.696	0.072	0.078
0.043	0.039	0.049	0.379	0.043	0.044	0.092	0.297	0.076	0.185	0.104	0.258
0.045	0.041	0.044	0.038	0.043	0.065	0.062	0.04	0.108	1.012	0.651	0.293
sample 4 repeat 1
Filter 4: 590
0.049	0.067	0.524	0.233	0.041	0.066	0.945	0.063	0.046	1.197	0.312	0.195
0.724	0.263	0.066	0.553	0.933	0.482	0.679	0.536	0.204	0.565	0.461	0.649
0.133	0.064	0.053	0.097	0.124	0.061	0.048	0.284	0.73	0.095	0.066	0.098
0.086	0.059	0.19	0.412	0.508	0.056	0.214	0.288	0.679	0.444	0.238	0.34
0.068	0.151	0.114	0.087	0.056	0.076	0.089	0.057	0.064	0.875	0.072	0.068
0.091	0.1	0.058	0.076	0.092	0.07	0.061	0.059	0.308	0.131	0.163	0.081
0.057	0.428	0.058	0.065	0.059	0.067	0.056	0.244	1.088	0.734	0.061	0.082
0.063	0.14	0.437	0.235	0.062	0.44	0.062	0.161	0.081	0.197	0.443	0.161
sample 4 repeat 2
Filter 4: 590
0.046	0.065	0.599	0.231	0.042	0.065	0.953	0.061	0.046	1.202	0.311	0.196
0.769	0.287	0.071	0.543	0.934	0.484	0.679	0.535	0.207	0.569	0.46	0.655
0.129	0.064	0.06	0.1	0.123	0.061	0.049	0.284	0.74	0.094	0.065	0.099
0.086	0.06	0.199	0.407	0.506	0.057	0.217	0.29	0.685	0.446	0.242	0.341
0.069	0.156	0.122	0.083	0.057	0.079	0.091	0.059	0.065	0.885	0.073	0.067
0.093	0.107	0.063	0.078	0.093	0.07	0.062	0.06	0.306	0.13	0.166	0.082
0.054	0.426	0.062	0.065	0.059	0.069	0.057	0.255	1.096	0.738	0.061	0.081
0.068	0.137	0.483	0.237	0.064	0.423	0.063	0.156	0.081	0.194	0.406	0.155
sample 4 repeat 3
Filter 4: 590
0.048	0.066	0.585	0.23	0.044	0.068	0.98	0.064	0.047	1.198	0.314	0.201
0.726	0.289	0.073	0.534	0.946	0.458	0.683	0.54	0.21	0.591	0.47	0.664
0.131	0.066	0.067	0.101	0.123	0.063	0.051	0.275	0.741	0.098	0.069	0.101
0.082	0.061	0.2	0.409	0.503	0.059	0.218	0.298	0.673	0.453	0.243	0.352
0.07	0.159	0.121	0.084	0.06	0.082	0.092	0.06	0.068	0.865	0.075	0.072
0.094	0.101	0.065	0.08	0.096	0.072	0.064	0.062	0.305	0.134	0.168	0.083
0.057	0.427	0.065	0.067	0.062	0.072	0.059	0.229	1.081	0.737	0.062	0.083
0.066	0.128	0.498	0.227	0.063	0.397	0.064	0.148	0.084	0.188	0.453	0.155

## Sheet: 72h
sample 1 repeat 1
Filter 4: 590
0.055	0.063	0.706	0.393	0.077	1.369	1.052	1.648	0.073	0.081	0.078	0.716
0.847	0.093	1.085	0.647	1.714	0.244	0.866	1.76	1.138	0.092	1.184	0.784
0.907	0.074	0.308	0.627	1.269	0.078	0.672	1.565	0.942	0.073	0.533	0.756
0.812	0.5	0.312	0.138	1.37	1.447	1.234	1.023	0.277	1.007	0.656	0.148
0.065	0.634	0.12	0.166	0.076	1.494	0.116	0.867	0.075	1.481	0.096	0.497
0.097	0.725	0.34	0.126	0.111	1.729	0.416	0.524	0.098	1.418	0.073	0.158
0.591	0.24	0.167	0.36	0.128	0.091	0.461	1.176	0.073	0.115	0.116	0.074
0.06	0.404	0.312	0.444	0.082	0.925	0.666	1.731	0.072	0.466	0.132	0.267
sample 1 repeat 2
Filter 4: 590
0.053	0.061	0.694	0.428	0.09	1.584	1.182	1.278	0.053	0.091	0.07	0.735
0.799	0.091	1.152	0.652	1.354	0.249	0.917	1.391	1.126	0.095	1.176	0.78
0.909	0.071	0.308	0.595	1.033	0.077	0.725	1.229	0.963	0.086	0.522	0.756
0.809	0.475	0.305	0.143	1.149	1.637	1.386	0.936	0.273	1.022	0.655	0.146
0.061	0.597	0.115	0.184	0.081	1.748	0.113	0.791	0.073	1.312	0.087	0.441
0.095	0.692	0.331	0.133	0.112	1.962	0.432	0.501	0.096	1.39	0.072	0.15
0.547	0.229	0.162	0.378	0.13	0.09	0.462	1.058	0.069	0.118	0.111	0.067
0.059	0.383	0.305	0.46	0.084	0.91	0.686	1.495	0.069	0.482	0.127	0.261
sample 1 repeat 3
Filter 4: 590
0.056	0.067	0.71	0.396	0.064	1.321	1.388	1.622	0.066	0.109	0.074	0.708
0.83	0.093	1.158	0.653	1.738	0.251	1.017	1.723	1.147	0.1	1.184	0.778
0.902	0.074	0.306	0.629	1.28	0.078	0.771	1.54	0.94	0.103	0.534	0.744
0.806	0.496	0.289	0.137	1.374	1.425	1.6	1.022	0.279	0.975	0.65	0.147
0.063	0.626	0.106	0.165	0.076	1.493	0.114	0.865	0.074	1.162	0.089	0.479
0.096	0.715	0.31	0.125	0.11	1.728	0.452	0.521	0.096	1.292	0.073	0.149
0.567	0.236	0.154	0.357	0.128	0.091	0.464	1.145	0.072	0.122	0.114	0.069
0.059	0.392	0.297	0.436	0.082	0.916	0.659	1.743	0.069	0.507	0.125	0.262
sample 2 repeat 1
Filter 4: 590
0.069	0.072	0.099	0.72	0.052	0.082	0.117	0.646	0.07	0.075	0.062	0.063
1.389	0.1	1.23	0.043	1.179	0.109	1.07	1.164	0.087	0.119	0.052	0.063
0.329	0.073	0.046	0.663	1.194	0.077	0.053	0.826	0.07	0.136	0.06	0.111
0.945	0.89	0.058	0.06	0.589	0.967	0.685	0.19	0.082	0.081	0.11	0.057
0.056	0.849	0.084	0.386	0.072	1.113	0.083	0.599	0.099	0.097	0.073	0.077
0.115	0.048	0.099	0.25	0.097	0.24	0.641	0.098	0.074	0.064	0.067	0.067
0.067	0.288	0.491	0.378	0.107	0.168	0.489	0.081	0.089	0.081	0.084	0.052
0.066	0.046	0.242	0.075	0.069	0.861	0.256	0.117	0.063	0.066	0.056	0.122
sample 2 repeat 2
Filter 4: 590
0.065	0.066	0.07	0.68	0.059	0.068	0.097	0.658	0.092	0.061	0.077	0.053
1.377	0.099	1.35	0.044	1.079	0.106	1.131	1.324	0.108	0.11	0.058	0.054
0.321	0.071	0.042	0.649	1.033	0.076	0.051	0.803	0.089	0.114	0.074	0.093
0.958	0.924	0.054	0.061	0.586	0.979	0.682	0.187	0.093	0.068	0.129	0.05
0.052	0.854	0.081	0.389	0.072	1.219	0.081	0.609	0.116	0.076	0.083	0.064
0.114	0.048	0.097	0.238	0.097	0.238	0.641	0.091	0.084	0.054	0.067	0.059
0.062	0.285	0.464	0.377	0.109	0.164	0.492	0.064	0.105	0.062	0.096	0.046
0.065	0.044	0.232	0.079	0.07	0.859	0.24	0.105	0.072	0.054	0.06	0.113
sample 2 repeat 3
Filter 4: 590
0.073	0.076	0.109	0.724	0.052	0.085	0.089	0.666	0.077	0.056	0.066	0.052
1.395	0.099	1.144	0.043	1.142	0.107	1.148	1.413	0.092	0.108	0.053	0.053
0.329	0.072	0.046	0.657	1.137	0.077	0.048	0.784	0.076	0.106	0.064	0.091
0.955	0.873	0.055	0.061	0.587	0.934	0.68	0.189	0.082	0.064	0.119	0.05
0.053	0.836	0.085	0.383	0.071	1.053	0.079	0.595	0.1	0.07	0.073	0.063
0.112	0.048	0.099	0.235	0.096	0.238	0.641	0.091	0.075	0.053	0.063	0.059
0.066	0.283	0.486	0.365	0.107	0.162	0.474	0.058	0.091	0.058	0.084	0.045
0.067	0.047	0.241	0.076	0.068	0.843	0.236	0.1	0.064	0.052	0.055	0.111
sample 3 repeat 1
Filter 4: 590
0.053	0.052	0.078	0.048	0.081	0.065	0.054	0.081	0.061	0.077	0.994	0.662
0.047	0.114	0.054	0.048	1.377	0.138	1.423	1.089	1.133	0.172	1.897	1.303
0.052	0.054	0.062	0.049	0.736	0.076	0.813	0.105	1.377	0.077	0.696	1.047
0.069	0.044	0.048	0.039	1.328	0.052	1.343	0.04	0.724	0.981	0.781	0.117
0.052	0.046	0.106	0.042	0.056	1.143	0.115	0.965	0.075	1.425	0.087	0.39
0.053	0.047	0.045	0.093	0.126	1.595	0.054	0.039	0.133	1.033	0.104	0.123
0.047	0.04	0.05	0.381	0.044	0.054	0.509	0.703	0.668	0.549	0.318	0.614
0.046	0.043	0.045	0.04	0.043	0.1	0.174	0.045	0.091	1.299	1.287	0.626
sample 3 repeat 2
Filter 4: 590
0.056	0.054	0.082	0.047	0.067	0.064	0.052	0.048	0.058	0.075	1.001	0.651
0.048	0.114	0.056	0.048	1.393	0.138	1.405	1.222	1.122	0.172	1.882	1.293
0.054	0.055	0.061	0.049	0.723	0.076	0.809	0.073	1.372	0.078	0.699	1.014
0.07	0.045	0.048	0.039	1.316	0.053	1.327	0.038	0.716	0.967	0.773	0.11
0.051	0.046	0.104	0.042	0.055	1.147	0.114	1.108	0.074	1.462	0.083	0.369
0.052	0.046	0.044	0.092	0.122	1.598	0.053	0.038	0.131	1.037	0.103	0.114
0.046	0.04	0.051	0.39	0.043	0.054	0.5	0.805	0.663	0.532	0.308	0.597
0.046	0.043	0.045	0.04	0.044	0.097	0.168	0.044	0.092	1.277	1.245	0.595
sample 3 repeat 3
Filter 4: 590
0.064	0.062	0.057	0.052	0.111	0.061	0.046	0.056	0.076	0.067	1	0.602
0.049	0.117	0.051	0.049	1.335	0.137	1.552	1.207	1.084	0.17	1.591	1.371
0.061	0.061	0.058	0.049	0.711	0.073	0.797	0.088	1.173	0.077	0.697	1.023
0.075	0.046	0.044	0.04	1.212	0.05	1.465	0.039	0.701	0.944	0.775	0.112
0.053	0.047	0.084	0.042	0.058	1.15	0.113	1.072	0.077	1.826	0.086	0.367
0.053	0.046	0.044	0.094	0.121	1.671	0.054	0.037	0.134	1.032	0.103	0.114
0.048	0.04	0.048	0.38	0.045	0.053	0.504	0.785	0.671	0.513	0.324	0.602
0.048	0.043	0.044	0.04	0.044	0.096	0.158	0.044	0.091	1.236	1.262	0.565
sample 4 repeat 1
Filter 4: 590
0.057	0.135	0.661	0.323	0.042	0.107	1.462	0.051	0.05	1.143	0.291	0.269
1.216	0.997	0.113	0.903	1.312	0.871	1.242	0.65	0.212	0.848	0.637	1.224
0.311	0.097	0.056	0.27	0.365	0.081	0.049	0.504	0.989	0.157	0.079	0.139
0.165	0.43	0.438	0.514	0.779	0.121	0.471	0.307	0.848	0.732	0.358	0.5
0.092	0.223	0.11	0.101	0.064	0.515	0.084	0.055	0.068	0.996	0.075	0.076
0.1	0.36	0.061	0.119	0.097	0.25	0.062	0.072	0.771	0.182	0.262	0.138
0.075	0.938	0.092	0.063	0.064	0.203	0.055	0.452	1.486	0.914	0.057	0.11
0.328	0.157	0.827	0.501	0.132	0.415	0.067	0.308	0.23	0.213	0.539	0.195
sample 4 repeat 2
Filter 4: 590
0.049	0.132	0.651	0.321	0.043	0.11	1.296	0.066	0.049	1.294	0.288	0.259
1.251	1.11	0.122	0.919	1.337	0.858	1.229	0.653	0.209	0.876	0.628	1.272
0.314	0.096	0.064	0.276	0.366	0.085	0.056	0.528	1.018	0.156	0.081	0.132
0.165	0.439	0.454	0.512	0.797	0.12	0.505	0.326	0.918	0.743	0.35	0.489
0.09	0.22	0.113	0.099	0.066	0.505	0.091	0.064	0.072	1.017	0.078	0.076
0.105	0.352	0.067	0.116	0.1	0.236	0.064	0.077	0.777	0.179	0.26	0.136
0.075	0.996	0.092	0.066	0.065	0.186	0.061	0.473	1.622	0.92	0.058	0.108
0.333	0.16	0.829	0.504	0.131	0.417	0.077	0.31	0.229	0.209	0.529	0.189
sample 4 repeat 3
Filter 4: 590
0.046	0.125	0.618	0.316	0.041	0.107	1.241	0.05	0.046	1.289	0.306	0.261
1.248	1.106	0.118	0.889	1.349	0.861	1.175	0.641	0.207	0.858	0.666	1.284
0.298	0.089	0.066	0.265	0.354	0.082	0.053	0.451	1.027	0.152	0.088	0.131
0.148	0.428	0.443	0.504	0.79	0.116	0.495	0.301	0.903	0.745	0.354	0.479
0.083	0.211	0.104	0.097	0.063	0.495	0.086	0.054	0.068	1.007	0.083	0.08
0.099	0.327	0.063	0.114	0.096	0.229	0.062	0.071	0.778	0.173	0.254	0.135
0.071	1.006	0.091	0.062	0.065	0.193	0.058	0.409	1.614	0.889	0.06	0.108
0.324	0.149	0.809	0.503	0.135	0.399	0.07	0.297	0.223	0.198	0.581	0.186

## Sheet: 96h
sample 1 repeat 1
Filter 4: 590
0.054	0.065	1.057	0.51	0.084	1.193	1.434	1.59	0.082	0.171	0.099	0.965
0.692	0.093	1.287	0.811	1.563	0.279	1.167	1.724	1.284	0.106	1.342	1.207
1.052	0.084	0.465	0.643	1.259	0.193	1.318	1.513	1.129	0.11	0.973	1.057
0.835	0.543	0.38	0.16	1.44	1.346	1.698	1.153	0.382	1.224	1.095	0.402
0.065	0.752	0.142	0.238	0.078	1.325	0.114	1.302	0.089	1.132	0.094	1.011
0.089	0.688	0.609	0.149	0.123	1.566	0.948	0.906	0.091	1.363	0.076	0.577
1.118	0.282	0.217	0.525	0.692	0.104	0.69	1.549	0.059	0.111	0.497	0.131
0.06	0.373	0.413	0.504	0.188	0.855	1.158	1.802	0.097	0.549	0.169	0.572
sample 1 repeat 2
Filter 4: 590
0.055	0.097	1.058	0.513	0.084	1.716	1.371	1.488	0.081	0.13	0.094	0.956
0.686	0.099	1.257	0.811	1.499	0.265	1.113	1.618	1.227	0.095	1.3	1.198
1.05	0.101	0.47	0.622	1.206	0.185	1.269	1.409	1.106	0.072	0.963	1.038
0.836	0.557	0.374	0.155	1.381	1.866	1.617	1.133	0.392	1.492	1.057	0.392
0.063	0.739	0.137	0.23	0.077	1.923	0.112	1.268	0.085	1.551	0.087	0.99
0.086	0.75	0.604	0.144	0.121	2.118	0.947	0.882	0.088	1.734	0.074	0.544
1.104	0.277	0.211	0.517	0.69	0.101	0.683	1.513	0.057	0.094	0.478	0.122
0.058	0.404	0.408	0.486	0.188	0.835	1.159	1.753	0.093	0.477	0.158	0.57
sample 1 repeat 3
Filter 4: 590
0.055	0.066	1.062	0.463	0.055	1.608	1.281	1.326	0.055	0.139	0.111	0.952
0.69	0.093	1.243	0.811	1.878	0.272	1.066	1.459	1.377	0.096	1.187	1.311
1.039	0.085	0.472	0.621	1.519	0.186	1.185	1.276	1.234	0.079	0.884	1.114
0.838	0.542	0.375	0.151	1.669	1.774	1.531	1.084	0.36	1.423	1.002	0.362
0.062	0.744	0.136	0.208	0.075	1.804	0.112	1.184	0.077	1.423	0.09	1.016
0.086	0.694	0.604	0.136	0.12	2.036	0.936	0.86	0.087	1.65	0.076	0.509
1.081	0.271	0.21	0.496	0.713	0.101	0.687	1.375	0.054	0.095	0.485	0.119
0.058	0.339	0.411	0.462	0.182	0.832	1.177	1.621	0.087	0.491	0.162	0.544
sample 2 repeat 1
Filter 4: 590
0.065	0.23	0.078	1.157	0.055	0.072	0.148	0.992	0.056	0.06	0.05	0.05
1.349	0.103	1.396	0.043	1.241	0.104	1.446	1.364	0.072	0.112	0.047	0.052
0.838	0.069	0.046	0.835	1.474	0.079	0.06	1.026	0.065	0.112	0.049	0.091
1.33	1.252	0.055	0.064	0.665	1.16	0.909	0.824	0.075	0.068	0.102	0.049
0.052	1.199	0.094	0.98	0.072	1.415	0.084	1.023	0.079	0.073	0.055	0.06
0.13	0.05	0.11	0.613	0.094	0.327	1.089	0.125	0.06	0.054	0.059	0.055
0.062	0.405	0.671	0.627	0.562	0.247	0.8	0.086	0.068	0.066	0.065	0.045
0.082	0.051	0.283	0.327	0.075	0.787	0.709	0.339	0.055	0.057	0.052	0.117
sample 2 repeat 2
Filter 4: 590
0.07	0.235	0.053	1.162	0.058	0.078	0.155	0.98	0.06	0.068	0.051	0.049
1.366	0.103	1.579	0.044	1.22	0.104	1.299	1.697	0.076	0.118	0.048	0.052
0.842	0.072	0.042	0.807	1.392	0.079	0.069	1.151	0.07	0.123	0.05	0.092
1.328	1.177	0.051	0.065	0.661	1.101	0.874	0.83	0.075	0.078	0.107	0.049
0.055	1.159	0.09	0.959	0.071	1.303	0.085	1.123	0.08	0.076	0.054	0.059
0.129	0.05	0.106	0.6	0.093	0.323	1.056	0.117	0.061	0.057	0.056	0.051
0.066	0.4	0.667	0.619	0.554	0.238	0.793	0.068	0.07	0.073	0.063	0.044
0.083	0.054	0.269	0.325	0.075	0.761	0.696	0.302	0.057	0.061	0.051	0.116
sample 2 repeat 3
Filter 4: 590
0.067	0.238	0.05	1.161	0.055	0.075	0.145	0.981	0.058	0.065	0.049	0.048
1.357	0.103	1.603	0.044	1.233	0.104	1.667	1.711	0.074	0.116	0.047	0.05
0.838	0.071	0.041	0.813	1.432	0.078	0.052	1.157	0.068	0.12	0.048	0.089
1.336	1.226	0.049	0.066	0.662	1.119	0.922	0.832	0.074	0.076	0.105	0.048
0.052	1.186	0.09	0.972	0.071	1.348	0.08	1.122	0.077	0.074	0.052	0.057
0.127	0.05	0.106	0.602	0.093	0.321	1.094	0.117	0.06	0.056	0.056	0.051
0.062	0.398	0.663	0.609	0.548	0.239	0.796	0.068	0.068	0.071	0.061	0.044
0.08	0.052	0.268	0.323	0.075	0.77	0.626	0.298	0.056	0.06	0.051	0.114
sample 3 repeat 1
Filter 4: 590
0.055	0.057	0.076	0.054	0.082	0.078	0.066	0.094	0.061	0.098	0.989	0.728
0.05	0.185	0.054	0.05	1.216	0.137	1.499	1.302	1.218	0.172	1.388	1.594
0.056	0.054	0.104	0.05	1.003	0.084	1.18	0.105	1.552	0.084	0.868	0.956
0.092	0.048	0.05	0.05	1.386	0.053	1.471	0.043	0.935	1.142	0.903	0.229
0.056	0.06	0.109	0.043	0.086	1.269	0.13	1.198	0.079	1.446	0.138	0.536
0.054	0.049	0.047	0.22	0.28	1.802	0.054	0.04	0.499	1.252	0.404	0.167
0.049	0.044	0.053	0.388	0.045	0.151	0.77	1.013	1.299	0.628	0.442	0.764
0.049	0.047	0.048	0.043	0.044	0.13	0.334	0.05	0.076	1.032	1.127	0.824
sample 3 repeat 2
Filter 4: 590
0.054	0.053	0.065	0.05	0.05	0.071	0.056	0.075	0.087	0.09	1.086	0.681
0.05	0.173	0.054	0.049	1.198	0.136	1.589	1.403	1.177	0.17	1.51	1.651
0.053	0.054	0.101	0.05	1.008	0.083	1.26	0.101	1.165	0.081	0.906	0.925
0.087	0.046	0.046	0.049	1.39	0.052	1.578	0.042	0.961	1.114	0.919	0.215
0.054	0.059	0.094	0.043	0.089	1.33	0.126	1.341	0.078	1.676	0.126	0.504
0.053	0.048	0.045	0.216	0.277	1.981	0.054	0.038	0.452	1.271	0.405	0.154
0.048	0.042	0.05	0.392	0.043	0.149	0.763	1.127	1.103	0.597	0.418	0.749
0.048	0.045	0.046	0.043	0.045	0.126	0.308	0.049	0.081	0.971	1.079	0.787
sample 3 repeat 3
Filter 4: 590
0.052	0.08	0.061	0.072	0.116	0.071	0.055	0.072	0.082	0.086	1.146	0.668
0.05	0.207	0.054	0.051	1.092	0.136	1.614	1.436	1.217	0.17	1.614	1.676
0.053	0.071	0.099	0.052	0.926	0.083	1.273	0.1	1.223	0.081	0.932	0.911
0.087	0.049	0.046	0.057	1.181	0.052	1.6	0.043	0.888	1.108	0.919	0.214
0.053	0.059	0.091	0.044	0.094	1.33	0.126	1.369	0.078	1.764	0.122	0.504
0.053	0.049	0.045	0.215	0.277	1.96	0.054	0.039	0.456	1.269	0.404	0.152
0.048	0.043	0.05	0.377	0.046	0.148	0.757	1.15	1.161	0.597	0.411	0.754
0.049	0.048	0.046	0.043	0.046	0.125	0.306	0.05	0.081	0.963	1.069	0.784
sample 4 repeat 1
Filter 4: 590
0.044	0.412	0.722	0.39	0.044	0.212	1.348	0.053	0.051	1.396	0.308	0.308
1.373	1.766	0.199	1.192	1.379	1.403	1.273	0.841	0.212	1.145	0.672	1.467
0.48	0.204	0.056	0.487	0.706	0.101	0.052	0.677	1.129	0.21	0.096	0.169
0.192	0.714	0.774	0.658	1.033	0.231	0.579	0.492	1.019	0.973	0.47	0.578
0.109	0.257	0.111	0.122	0.07	0.736	0.096	0.096	0.081	1.092	0.089	0.091
0.132	0.936	0.071	0.317	0.115	0.785	0.066	0.197	1.187	0.179	0.432	0.281
0.246	1.046	0.116	0.068	0.089	0.83	0.061	0.583	1.555	0.922	0.06	0.152
0.629	0.163	0.849	0.679	0.469	0.394	0.135	0.471	0.456	0.209	0.6	0.19
sample 4 repeat 2
Filter 4: 590
0.054	0.333	0.662	0.465	0.058	0.205	1.279	0.066	0.068	1.37	0.316	0.397
1.42	1.654	0.202	1.162	1.268	1.355	1.271	0.839	0.213	1.14	0.666	1.406
0.495	0.19	0.064	0.482	0.69	0.1	0.056	0.669	1.089	0.213	0.096	0.184
0.178	0.712	0.77	0.671	0.958	0.23	0.563	0.503	0.953	0.958	0.463	0.6
0.111	0.258	0.117	0.129	0.072	0.728	0.112	0.124	0.08	1.106	0.092	0.124
0.134	0.92	0.078	0.332	0.119	0.765	0.067	0.194	1.146	0.179	0.43	0.286
0.259	1.039	0.122	0.071	0.094	0.832	0.064	0.587	1.392	0.953	0.063	0.174
0.635	0.165	0.866	0.703	0.521	0.443	0.139	0.5	0.473	0.214	0.606	0.196
sample 4 repeat 3
Filter 4: 590
0.052	0.415	0.67	0.402	0.04	0.204	1.107	0.074	0.048	1.182	0.327	0.327
1.427	1.557	0.203	1.134	1.44	1.234	1.211	0.84	0.205	1.106	0.654	1.52
0.507	0.185	0.065	0.475	0.688	0.099	0.058	0.644	1.171	0.215	0.099	0.168
0.175	0.731	0.753	0.668	1.031	0.224	0.546	0.51	1.022	0.957	0.493	0.601
0.108	0.253	0.111	0.118	0.065	0.712	0.102	0.135	0.072	1.057	0.092	0.105
0.13	0.91	0.073	0.316	0.109	0.774	0.062	0.186	1.205	0.172	0.42	0.276
0.255	1.051	0.116	0.063	0.083	0.819	0.061	0.577	1.668	0.919	0.059	0.16
0.633	0.158	0.822	0.686	0.492	0.446	0.136	0.503	0.442	0.213	0.611	0.187

## Sheet: 120h
3 years stand soil repeat 1
Filter 4: 590
0.061	0.076	1.092	0.664	0.069	1.483	1.219	1.193	0.063	0.612	0.117	1.243
0.798	0.094	1.321	0.945	1.779	0.269	1.173	1.333	1.546	0.099	1.358	1.443
1.113	0.151	0.537	0.966	1.566	0.542	1.225	1.182	1.437	0.111	0.963	1.298
0.881	0.726	0.548	0.244	1.748	1.658	1.433	1.09	0.397	1.557	1.33	0.724
0.073	0.937	0.17	0.311	0.077	1.637	0.133	1.204	0.089	1.399	0.131	1.442
0.096	0.8	0.729	0.191	0.131	1.907	1.083	1.098	0.089	1.617	0.245	1.135
1.379	0.377	0.311	0.691	1.486	0.121	0.964	1.24	0.062	0.139	0.719	0.233
0.074	0.445	0.505	0.542	0.404	0.82	1.472	1.428	0.142	0.464	0.224	0.865
sample 1 repeat 2
Filter 4: 590
0.056	0.065	1.13	0.632	0.054	1.683	1.387	1.442	0.087	0.58	0.126	1.149
0.759	0.092	1.405	0.946	1.868	0.268	1.249	1.583	1.296	0.094	1.32	1.315
1.115	0.14	0.541	0.945	1.683	0.528	1.442	1.445	1.215	0.094	0.949	1.183
0.896	0.689	0.551	0.227	1.828	1.876	1.587	1.225	0.429	1.788	1.235	0.697
0.068	0.911	0.16	0.28	0.076	1.907	0.129	1.458	0.098	1.707	0.128	1.299
0.093	0.766	0.729	0.177	0.13	2.124	1.114	1.161	0.091	1.859	0.243	1.12
1.333	0.359	0.302	0.675	1.502	0.119	1.005	1.562	0.065	0.12	0.711	0.222
0.072	0.411	0.477	0.506	0.396	0.794	1.51	1.778	0.145	0.42	0.22	0.86
sample 1 repeat 3
Filter 4: 590
0.083	0.061	1.112	0.625	0.082	1.102	1.441	1.535	0.079	0.571	0.125	1.137
0.773	0.092	1.447	0.944	1.537	0.292	1.275	1.678	1.361	0.093	1.326	1.303
1.143	0.135	0.541	0.976	1.315	0.526	1.521	1.537	1.273	0.092	0.954	1.17
0.882	0.673	0.545	0.244	1.483	1.268	1.629	1.257	0.422	1.813	1.241	0.696
0.082	0.885	0.158	0.354	0.079	1.282	0.128	1.52	0.094	1.769	0.127	1.288
0.1	0.749	0.732	0.193	0.131	1.518	1.119	1.175	0.09	1.863	0.242	1.119
1.319	0.356	0.301	0.665	1.333	0.122	0.999	1.655	0.063	0.118	0.713	0.221
0.084	0.399	0.466	0.548	0.418	0.789	1.5	1.846	0.141	0.414	0.217	0.86
sample 2 repeat 1
Filter 4: 590
0.068	0.562	0.052	1.325	0.059	0.078	0.515	1.321	0.063	0.048	0.049	0.046
1.366	0.108	1.677	0.044	1.221	0.103	1.713	1.685	0.077	0.111	0.048	0.049
1.038	0.075	0.042	1.095	1.503	0.097	0.049	1.451	0.075	0.089	0.05	0.084
1.537	1.315	0.042	0.068	0.743	1.151	1.137	1.314	0.076	0.057	0.107	0.047
0.055	1.315	0.105	1.428	0.078	1.337	0.091	1.266	0.079	0.051	0.052	0.055
0.152	0.05	0.145	1.222	0.104	0.593	1.266	0.187	0.064	0.047	0.054	0.048
0.066	0.539	0.843	0.866	1.181	0.344	0.953	0.103	0.073	0.05	0.061	0.043
0.106	0.066	0.402	0.686	0.092	0.846	1.182	0.772	0.062	0.049	0.053	0.124
sample 2 repeat 2
Filter 4: 590
0.064	0.573	0.07	1.341	0.054	0.068	0.56	1.232	0.054	0.059	0.045	0.046
1.346	0.108	1.477	0.043	1.222	0.102	1.51	1.402	0.067	0.112	0.046	0.047
1.09	0.072	0.045	1.17	1.735	0.096	0.055	1.183	0.064	0.11	0.044	0.078
1.698	1.455	0.045	0.067	0.748	1.271	1.087	1.149	0.069	0.068	0.098	0.045
0.051	1.388	0.108	1.557	0.078	1.535	0.09	1.146	0.068	0.066	0.048	0.053
0.149	0.052	0.149	1.235	0.104	0.577	1.249	0.203	0.055	0.052	0.053	0.048
0.06	0.538	0.836	0.889	1.187	0.336	0.983	0.12	0.062	0.064	0.055	0.042
0.098	0.059	0.447	0.676	0.088	0.876	1.206	0.769	0.054	0.056	0.05	0.125
sample 2 repeat 3
Filter 4: 590
0.061	0.563	0.059	1.221	0.073	0.063	0.529	1.324	0.049	0.052	0.057	0.045
1.358	0.108	1.586	0.046	1.199	0.101	1.649	1.579	0.063	0.11	0.051	0.046
1.108	0.069	0.043	1.016	1.334	0.095	0.052	1.336	0.062	0.097	0.06	0.074
1.762	1.532	0.043	0.084	0.734	1.304	1.127	1.248	0.069	0.06	0.115	0.045
0.049	1.421	0.106	1.279	0.079	1.659	0.09	1.226	0.061	0.057	0.064	0.051
0.15	0.051	0.148	1.219	0.105	0.559	1.266	0.193	0.052	0.049	0.059	0.048
0.057	0.541	0.831	0.826	1.116	0.337	0.973	0.107	0.056	0.056	0.078	0.041
0.096	0.058	0.425	0.7	0.102	0.87	1.194	0.758	0.051	0.052	0.058	0.123
sample 3 repeat 1
Filter 4: 590
0.059	0.062	0.054	0.06	0.08	0.085	0.052	0.056	0.063	0.136	1.345	0.83
0.054	0.498	0.053	0.051	1.2	0.136	1.729	1.676	1.315	0.16	1.814	1.585
0.061	0.063	0.129	0.055	1.146	0.097	1.662	0.14	1.438	0.092	1.218	0.91
0.221	0.053	0.046	0.057	1.467	0.058	1.807	0.045	1.248	1.151	1.068	0.333
0.057	0.082	0.083	0.043	0.457	1.283	0.131	1.718	0.081	1.322	0.125	0.752
0.055	0.051	0.047	0.343	0.653	1.638	0.053	0.038	0.667	1.323	0.483	0.23
0.05	0.044	0.05	0.493	0.045	0.137	0.999	1.474	1.414	0.601	0.667	1.01
0.054	0.049	0.055	0.046	0.046	0.158	0.644	0.051	0.096	0.944	1.049	1.038
sample 3 repeat 2
Filter 4: 590
0.048	0.068	0.053	0.069	0.082	0.069	0.054	0.066	0.072	0.11	1.206	0.781
0.05	0.49	0.053	0.052	1.205	0.134	1.681	1.563	1.248	0.158	1.591	1.795
0.051	0.065	0.127	0.055	1.1	0.087	1.539	0.141	1.272	0.085	1.115	0.917
0.184	0.056	0.047	0.06	1.37	0.052	1.7	0.047	1.155	1.205	1.035	0.327
0.051	0.081	0.085	0.044	0.463	1.419	0.132	1.591	0.084	1.817	0.127	0.688
0.054	0.051	0.047	0.34	0.656	2.095	0.053	0.039	0.672	1.411	0.483	0.22
0.047	0.044	0.05	0.499	0.046	0.134	0.981	1.396	1.277	0.6	0.637	1.039
0.05	0.053	0.056	0.047	0.048	0.15	0.657	0.052	0.1	0.95	1.028	1.039
sample 3 repeat 3
Filter 4: 590
0.054	0.054	0.068	0.055	0.055	0.077	0.066	0.084	0.054	0.121	1.05	0.812
0.051	0.473	0.056	0.05	1.165	0.135	1.49	1.34	1.296	0.159	1.387	1.714
0.056	0.057	0.131	0.053	1.194	0.092	1.287	0.145	1.621	0.088	1.002	0.934
0.204	0.053	0.049	0.055	1.575	0.055	1.485	0.049	1.307	1.211	0.982	0.328
0.054	0.084	0.097	0.043	0.451	1.406	0.135	1.345	0.077	1.545	0.134	0.714
0.054	0.051	0.047	0.333	0.652	1.894	0.053	0.039	0.684	1.408	0.487	0.224
0.048	0.043	0.051	0.478	0.043	0.136	0.955	1.209	1.554	0.611	0.634	1.03
0.051	0.049	0.059	0.045	0.045	0.154	0.683	0.057	0.092	0.918	1.056	1.022
sample 4 repeat 1
Filter 4: 590
0.052	0.635	0.619	0.494	0.059	0.466	1.211	0.071	0.079	1.299	0.395	0.325
1.368	1.89	0.184	1.027	1.353	1.57	1.239	0.997	0.241	1.278	0.665	1.627
0.558	0.176	0.062	0.522	0.85	0.097	0.057	0.787	1.085	0.266	0.115	0.181
0.258	0.883	0.763	0.827	1.11	0.283	0.633	0.555	1.043	1.117	0.532	0.581
0.163	0.445	0.111	0.153	0.073	0.812	0.107	0.22	0.079	1.129	0.093	0.126
0.188	1.155	0.102	0.55	0.149	1.065	0.07	0.308	1.244	0.175	0.452	0.383
0.47	0.962	0.139	0.108	0.109	0.848	0.07	0.637	1.307	0.938	0.068	0.182
0.824	0.173	0.778	0.801	0.672	0.388	0.208	0.522	0.684	0.201	0.583	0.193
sample 4 repeat 2
Filter 4: 590
0.053	0.68	0.652	0.465	0.048	0.459	1.293	0.061	0.062	1.361	0.381	0.311
1.382	1.499	0.184	1.118	1.459	1.642	1.26	0.997	0.249	1.266	0.672	1.646
0.62	0.184	0.056	0.526	0.856	0.096	0.053	0.816	1.15	0.267	0.116	0.174
0.265	0.889	0.771	0.823	1.18	0.285	0.656	0.552	1.107	1.121	0.531	0.563
0.166	0.455	0.114	0.155	0.072	0.826	0.106	0.197	0.078	1.133	0.089	0.112
0.196	1.178	0.101	0.554	0.146	1.085	0.074	0.307	1.325	0.176	0.452	0.374
0.493	0.937	0.136	0.107	0.108	0.836	0.067	0.644	1.468	0.926	0.067	0.174
0.833	0.175	0.793	0.8	0.638	0.394	0.208	0.52	0.705	0.207	0.588	0.19
sample 4 repeat 3
Filter 4: 590
0.053	0.645	0.613	0.459	0.064	0.475	1.154	0.081	0.053	1.239	0.413	0.329
1.375	1.827	0.187	1.111	1.258	1.51	1.21	1.003	0.247	1.286	0.658	1.609
0.56	0.175	0.064	0.529	0.84	0.094	0.059	0.761	1.299	0.272	0.118	0.184
0.256	0.888	0.756	0.852	1.061	0.284	0.636	0.553	1.249	1.108	0.539	0.587
0.162	0.447	0.111	0.156	0.073	0.806	0.107	0.232	0.078	1.105	0.096	0.132
0.19	1.143	0.104	0.56	0.147	1.052	0.072	0.305	1.437	0.176	0.457	0.381
0.477	0.975	0.138	0.104	0.111	0.852	0.07	0.639	1.832	0.933	0.07	0.186
0.825	0.172	0.785	0.807	0.665	0.39	0.211	0.521	0.68	0.209	0.59	0.193

## Sheet: 144h
sample 1 repeat 1
Filter 4: 590
0.067	0.071	1.142	0.717	0.066	1.559	1.256	1.299	0.107	0.713	0.2	1.396
0.804	0.094	1.3	1.022	1.806	0.255	1.216	1.508	1.167	0.097	1.224	1.553
1.186	0.224	0.563	0.969	1.677	0.785	1.34	1.328	1.176	0.177	0.937	1.214
0.901	0.947	0.535	0.318	1.85	1.772	1.489	1.246	0.466	1.737	1.256	0.999
0.108	1.071	0.149	0.379	0.082	1.714	0.153	1.367	0.141	1.556	0.14	1.51
0.102	0.875	0.767	0.215	0.147	1.984	1.215	1.304	0.108	1.743	0.296	1.434
1.458	0.367	0.458	0.832	1.843	0.153	1.174	1.356	0.08	0.152	0.808	0.408
0.118	0.532	0.635	0.706	0.583	0.885	1.684	1.595	0.311	0.49	0.33	1.159
sample 1 repeat 2
Filter 4: 590
0.077	0.082	0.984	0.687	0.073	1.308	1.477	1.591	0.067	0.726	0.182	1.323
0.793	0.097	1.151	1.041	1.687	0.284	1.328	1.861	1.451	0.101	1.315	1.451
1.211	0.224	0.566	1.256	1.535	0.746	1.706	1.687	1.525	0.181	1.046	1.161
0.897	0.957	0.52	0.319	1.72	1.498	1.631	1.414	0.438	1.51	1.422	0.95
0.112	1.061	0.146	0.395	0.082	1.496	0.151	1.724	0.123	1.386	0.132	1.414
0.102	0.907	0.751	0.213	0.145	1.764	1.292	1.405	0.105	1.591	0.286	1.368
1.411	0.373	0.446	0.8	1.744	0.152	1.358	1.8	0.076	0.139	0.824	0.381
0.118	0.531	0.627	0.688	0.582	0.857	1.824	2.011	0.259	0.485	0.314	1.132
sample 1 repeat 3
Filter 4: 590
0.063	0.068	1.135	0.701	0.057	1.554	1.249	1.28	0.057	0.711	0.198	1.417
0.801	0.093	1.298	1.023	1.801	0.274	1.185	1.472	1.559	0.097	1.193	1.562
1.18	0.225	0.56	0.98	1.677	0.78	1.319	1.317	1.649	0.176	0.927	1.22
0.897	0.934	0.534	0.324	1.841	1.77	1.481	1.241	0.424	1.731	1.231	0.974
0.101	1.047	0.142	0.378	0.081	1.757	0.151	1.411	0.121	1.613	0.131	1.561
0.104	0.854	0.764	0.215	0.146	2.012	1.214	1.311	0.105	1.774	0.287	1.435
1.44	0.359	0.446	0.825	1.88	0.151	1.201	1.436	0.077	0.138	0.822	0.397
0.113	0.522	0.604	0.68	0.574	0.857	1.722	1.678	0.252	0.458	0.317	1.124
sample 2 repeat 1
Filter 4: 590
0.069	0.72	0.059	1.207	0.064	0.083	0.652	1.34	0.066	0.074	0.053	0.051
1.377	0.109	1.594	0.046	1.242	0.106	1.734	1.69	0.082	0.123	0.049	0.054
0.969	0.083	0.044	0.92	1.486	0.096	0.059	1.28	0.074	0.135	0.053	0.097
1.451	1.296	0.046	0.065	0.81	1.193	1.245	1.474	0.081	0.084	0.108	0.052
0.063	1.283	0.111	1.464	0.074	1.293	0.083	1.307	0.086	0.086	0.059	0.063
0.159	0.052	0.176	1.508	0.101	1.022	1.298	0.272	0.065	0.062	0.058	0.054
0.076	0.534	0.964	1.033	1.442	0.307	1.108	0.212	0.08	0.083	0.072	0.047
0.134	0.069	1.124	0.739	0.138	0.896	1.412	0.787	0.064	0.069	0.055	0.128
sample 2 repeat 2
Filter 4: 590
0.089	0.697	0.073	1.11	0.087	0.107	0.638	1.292	0.079	0.057	0.064	0.059
1.346	0.112	1.515	0.048	1.225	0.112	1.649	1.579	0.095	0.113	0.053	0.062
0.942	0.088	0.046	0.883	1.379	0.096	0.061	1.22	0.081	0.104	0.062	0.111
1.397	1.217	0.053	0.064	0.81	1.124	1.225	1.402	0.089	0.062	0.111	0.057
0.074	1.2	0.112	1.348	0.075	1.179	0.085	1.265	0.101	0.069	0.069	0.072
0.157	0.053	0.174	1.483	0.101	1.047	1.284	0.282	0.07	0.053	0.063	0.06
0.082	0.536	0.988	1.006	1.394	0.314	1.128	0.221	0.087	0.058	0.082	0.05
0.126	0.066	1.178	0.735	0.136	0.931	1.439	0.796	0.066	0.054	0.056	0.134
sample 2 repeat 3
Filter 4: 590
0.073	0.722	0.083	1.278	0.059	0.074	0.627	1.231	0.09	0.061	0.073	0.053
1.354	0.111	1.417	0.045	1.256	0.106	1.564	1.481	0.106	0.114	0.056	0.055
1.07	0.079	0.047	0.998	1.811	0.096	0.063	1.162	0.091	0.109	0.071	0.095
1.672	1.531	0.054	0.06	0.839	1.401	1.198	1.335	0.099	0.064	0.118	0.051
0.06	1.406	0.112	1.726	0.075	1.586	0.085	1.216	0.112	0.072	0.075	0.063
0.153	0.053	0.175	1.553	0.101	1.036	1.275	0.286	0.077	0.054	0.066	0.059
0.064	0.549	0.99	1.112	1.619	0.318	1.11	0.219	0.099	0.061	0.091	0.045
0.114	0.06	1.162	0.753	0.137	0.93	1.414	0.796	0.074	0.055	0.059	0.129
sample 3 repeat 1
Filter 4: 590
0.068	0.067	0.104	0.07	0.071	0.092	0.087	0.097	0.063	0.168	1.066	0.943
0.056	0.626	0.066	0.054	1.385	0.137	1.437	1.322	1.372	0.167	1.412	1.692
0.064	0.066	0.158	0.061	1.294	0.104	1.268	0.246	1.659	0.106	1.071	1.13
0.795	0.055	0.053	0.055	1.645	0.064	1.461	0.066	1.404	1.374	1.083	0.55
0.066	0.127	0.124	0.051	0.676	1.407	0.154	1.296	0.105	1.508	0.171	0.967
0.057	0.052	0.051	0.455	1.143	1.764	0.055	0.041	0.9	1.271	0.529	0.336
0.056	0.047	0.056	0.483	0.047	0.138	1.026	1.226	1.715	0.629	0.898	1.317
0.054	0.05	0.122	0.047	0.052	0.209	1.121	0.064	0.146	1.167	1.193	1.126
sample 3 repeat 2
Filter 4: 590
0.058	0.057	0.067	0.087	0.094	0.111	0.061	0.071	0.075	0.158	1.338	0.918
0.052	0.631	0.057	0.054	1.251	0.14	1.656	1.604	1.286	0.165	1.725	1.503
0.056	0.059	0.155	0.063	1.145	0.115	1.613	0.234	1.376	0.104	1.29	1.112
0.765	0.052	0.049	0.061	1.376	0.073	1.741	0.062	1.277	1.334	1.166	0.535
0.058	0.13	0.095	0.051	0.677	1.195	0.146	1.682	0.103	1.924	0.159	0.902
0.055	0.051	0.051	0.441	1.088	1.462	0.055	0.041	0.819	1.256	0.513	0.321
0.05	0.046	0.053	0.501	0.048	0.137	1.165	1.564	1.474	0.594	0.885	1.237
0.05	0.047	0.107	0.05	0.053	0.21	1.076	0.055	0.149	1.13	1.102	1.103
sample 3 repeat 3
Filter 4: 590
0.064	0.064	0.081	0.062	0.057	0.086	0.077	0.094	0.059	0.166	1.55	0.922
0.055	0.619	0.061	0.053	1.358	0.137	1.457	1.341	1.365	0.166	1.956	1.681
0.061	0.063	0.159	0.06	1.325	0.101	1.306	0.237	1.667	0.104	1.417	1.087
0.806	0.055	0.051	0.055	1.698	0.068	1.495	0.065	1.388	1.341	1.178	0.521
0.06	0.127	0.106	0.049	0.677	1.487	0.15	1.37	0.102	1.54	0.158	0.924
0.056	0.052	0.051	0.457	1.147	1.874	0.055	0.041	0.863	1.246	0.511	0.322
0.052	0.047	0.054	0.489	0.046	0.136	1.075	1.309	1.753	0.609	0.886	1.328
0.05	0.048	0.111	0.047	0.051	0.202	1.078	0.061	0.139	1.11	1.137	1.1
sample 4 repeat 1
Filter 4: 590
0.051	0.868	0.664	0.418	0.044	0.628	1.239	0.073	0.047	1.336	0.455	0.296
1.509	1.703	0.201	1.348	1.612	1.626	1.269	1.103	0.29	1.334	0.685	1.517
0.689	0.189	0.07	0.577	0.992	0.099	0.062	0.898	1.31	0.319	0.133	0.184
0.404	0.976	0.761	0.984	1.409	0.33	0.684	0.572	1.498	1.28	0.555	0.539
0.219	0.613	0.113	0.189	0.073	0.894	0.106	0.289	0.084	1.12	0.088	0.161
0.442	1.349	0.117	0.771	0.321	1.348	0.104	0.471	1.6	0.179	0.461	0.379
0.653	0.961	0.156	0.119	0.149	0.847	0.075	0.651	1.855	0.902	0.081	0.191
1.03	0.184	0.806	0.885	0.708	0.381	0.269	0.604	0.879	0.218	0.624	0.188
sample 4 repeat 2
Filter 4: 590
0.048	0.865	0.666	0.415	0.044	0.61	1.297	0.069	0.073	1.362	0.434	0.321
1.492	1.952	0.195	1.333	1.615	1.706	1.289	1.098	0.309	1.328	0.677	1.423
0.634	0.189	0.062	0.58	1	0.1	0.057	0.934	1.158	0.317	0.126	0.203
0.37	0.976	0.761	1.004	1.431	0.327	0.677	0.569	1.235	1.27	0.54	0.546
0.212	0.605	0.112	0.191	0.074	0.895	0.106	0.292	0.084	1.122	0.087	0.189
0.447	1.337	0.118	0.767	0.319	1.369	0.105	0.468	1.401	0.18	0.453	0.381
0.656	0.973	0.158	0.121	0.151	0.849	0.075	0.671	1.41	0.908	0.078	0.207
1.046	0.18	0.815	0.889	0.718	0.385	0.266	0.598	0.87	0.22	0.605	0.203
sample 4 repeat 3
Filter 4: 590
0.057	0.879	0.666	0.434	0.05	0.61	1.328	0.059	0.056	1.382	0.408	0.303
1.499	1.538	0.196	1.339	1.562	1.387	1.264	1.097	0.303	1.326	0.67	1.505
0.688	0.184	0.057	0.564	1.017	0.098	0.054	0.982	1.24	0.316	0.116	0.186
0.436	0.982	0.751	1.002	1.34	0.34	0.695	0.558	1.352	1.285	0.536	0.517
0.221	0.6	0.107	0.192	0.074	0.881	0.108	0.265	0.084	1.111	0.087	0.167
0.455	1.301	0.119	0.776	0.328	1.263	0.106	0.443	1.509	0.179	0.45	0.377
0.682	0.932	0.158	0.119	0.144	0.82	0.073	0.65	1.618	0.907	0.078	0.188
1.034	0.185	0.803	0.875	0.728	0.37	0.267	0.583	0.878	0.218	0.591	0.191

## Sheet: 168h
sample 1 repeat 1
Filter 4: 590
0.05	0.072	1.045	0.712	0.066	1.844	1.517	1.626	0.071	0.853	0.731	1.518
0.717	0.093	1.572	1.069	1.541	0.28	1.267	1.748	1.421	0.094	1.237	1.624
1.256	0.243	0.598	1.137	1.349	1.186	1.63	1.568	1.441	0.192	1.015	1.449
0.912	0.902	0.661	0.431	1.463	1.946	1.571	1.378	0.538	1.929	1.286	1.361
0.068	1.118	0.157	0.493	0.084	1.966	0.158	1.633	0.13	1.79	0.162	1.624
0.101	1.061	0.823	0.238	0.149	2.12	1.176	1.575	0.09	1.867	0.258	1.405
1.713	0.408	0.463	0.943	1.445	0.191	1.434	1.586	0.07	0.146	0.944	0.577
0.145	0.422	0.535	0.662	0.756	0.757	1.788	1.695	0.565	0.41	0.415	1.413
sample 1 repeat 2
Filter 4: 590
0.083	0.097	1.094	0.765	0.084	1.185	1.472	1.566	0.078	0.849	0.727	1.256
0.817	0.097	1.645	1.091	1.641	0.288	1.335	1.775	1.474	0.094	1.267	1.376
1.317	0.3	0.613	1.284	1.495	1.029	1.669	1.63	1.527	0.196	1.054	1.269
0.963	0.974	0.761	0.468	1.677	1.4	1.594	1.429	0.527	2.023	1.383	1.301
0.093	1.255	0.18	0.556	0.083	1.387	0.165	1.714	0.133	1.895	0.174	1.358
0.108	1.057	0.878	0.265	0.154	1.657	1.232	1.679	0.093	1.933	0.267	1.44
1.554	0.47	0.502	0.971	1.739	0.199	1.573	1.815	0.073	0.164	0.97	0.553
0.151	0.524	0.591	0.704	0.787	0.818	1.934	1.923	0.576	0.411	0.398	1.329
sample 1 repeat 3
Filter 4: 590
0.088	0.099	1.088	0.759	0.078	1.241	1.514	1.63	0.07	0.859	0.737	1.293
0.805	0.098	1.648	1.088	1.661	0.288	1.343	1.828	1.527	0.103	1.274	1.413
1.302	0.299	0.611	1.29	1.523	1.056	1.722	1.697	1.593	0.206	1.067	1.298
0.961	0.968	0.753	0.469	1.7	1.453	1.582	1.45	0.522	1.48	1.399	1.317
0.094	1.245	0.177	0.551	0.082	1.454	0.163	1.769	0.13	1.337	0.172	1.394
0.108	1.058	0.87	0.261	0.153	1.727	1.238	1.692	0.091	1.556	0.265	1.468
1.503	0.467	0.497	0.964	1.769	0.198	1.601	1.858	0.071	0.171	0.965	0.554
0.151	0.522	0.584	0.699	0.788	0.81	1.931	1.962	0.562	0.463	0.394	1.366
sample 2 repeat 1
Filter 4: 590
0.066	0.875	0.054	1.37	0.057	0.07	0.831	1.442	0.055	0.058	0.044	0.045
1.376	0.101	1.726	0.047	1.254	0.103	1.492	1.827	0.071	0.118	0.046	0.047
0.949	0.083	0.043	1.142	1.696	0.104	0.086	1.359	0.069	0.111	0.045	0.084
1.466	1.346	0.052	0.066	0.916	1.395	1.176	1.795	0.075	0.071	0.105	0.047
0.061	1.398	0.11	1.723	0.079	1.508	0.083	1.461	0.069	0.067	0.049	0.053
0.164	0.051	0.258	1.849	0.109	1.548	1.354	1.026	0.059	0.055	0.056	0.049
0.077	0.615	1.131	1.251	1.673	0.376	1.093	0.663	0.071	0.068	0.059	0.042
0.158	0.08	1.321	0.842	0.257	0.868	1.386	0.885	0.063	0.063	0.053	0.12
sample 2 repeat 2
Filter 4: 590
0.093	0.811	0.073	1.187	0.085	0.102	0.777	1.388	0.076	0.055	0.061	0.058
1.359	0.107	1.587	0.048	1.275	0.111	1.74	1.655	0.091	0.118	0.051	0.061
0.936	0.092	0.046	1.05	1.463	0.099	0.08	1.272	0.076	0.101	0.059	0.11
1.423	1.253	0.057	0.062	0.91	1.225	1.311	1.62	0.086	0.06	0.106	0.056
0.077	1.263	0.111	1.437	0.077	1.254	0.085	1.372	0.095	0.067	0.065	0.069
0.161	0.053	0.251	1.768	0.106	1.389	1.414	1	0.068	0.054	0.065	0.06
0.087	0.633	1.163	1.179	1.548	0.368	1.264	0.672	0.088	0.058	0.081	0.05
0.148	0.074	1.508	0.839	0.279	0.945	1.619	0.898	0.068	0.056	0.056	0.135
sample 2 repeat 3
Filter 4: 590
0.061	0.911	0.067	1.203	0.079	0.094	0.792	1.404	0.072	0.078	0.056	0.052
1.356	0.102	1.583	0.048	1.264	0.108	1.74	1.655	0.087	0.128	0.049	0.055
1.091	0.074	0.045	1.046	1.443	0.101	0.078	1.275	0.075	0.137	0.054	0.101
1.797	1.685	0.054	0.065	0.902	1.211	1.304	1.616	0.083	0.083	0.105	0.052
0.053	1.576	0.111	1.437	0.078	1.255	0.083	1.382	0.09	0.088	0.059	0.063
0.157	0.053	0.254	1.757	0.107	1.375	1.417	1.009	0.067	0.063	0.06	0.055
0.059	0.632	1.148	1.166	1.518	0.367	1.258	0.668	0.086	0.083	0.073	0.046
0.136	0.064	1.43	0.837	0.273	0.922	1.594	0.892	0.068	0.071	0.054	0.13
sample 3 repeat 1
Filter 4: 590
0.054	1.05	0.662	0.397	0.047	0.694	1.204	0.079	0.048	1.319	0.395	0.297
1.501	1.603	0.206	1.364	1.712	1.576	1.263	1.121	0.309	1.39	0.684	1.522
0.718	0.2	0.077	0.644	1.095	0.103	0.065	0.947	1.339	0.37	0.127	0.209
0.564	1.041	0.771	1.006	1.498	0.361	0.662	0.575	1.582	1.395	0.539	0.54
0.277	0.703	0.113	0.244	0.079	0.97	0.11	0.374	0.097	1.114	0.089	0.264
0.705	1.395	0.147	1.012	0.492	1.523	0.129	0.63	1.704	0.198	0.44	0.414
0.743	0.997	0.2	0.166	0.218	0.886	0.083	0.712	1.794	0.898	0.085	0.248
1.244	0.188	0.855	0.962	0.773	0.386	0.36	0.672	1.027	0.253	0.59	0.187
sample 3 repeat 2
Filter 4: 590
0.055	1.056	0.655	0.389	0.047	0.696	1.198	0.058	0.049	1.269	0.408	0.295
1.517	1.665	0.199	1.381	1.699	1.563	1.256	1.146	0.323	1.39	0.69	1.527
0.727	0.202	0.056	0.655	1.101	0.105	0.067	1.19	1.335	0.377	0.128	0.209
0.585	1.052	0.78	1.014	1.491	0.365	0.667	0.558	1.557	1.341	0.547	0.527
0.28	0.714	0.107	0.245	0.081	0.973	0.115	0.333	0.099	1.115	0.089	0.259
0.713	1.403	0.139	1.012	0.497	1.502	0.131	0.603	1.67	0.2	0.442	0.418
0.757	1.014	0.197	0.168	0.215	0.887	0.084	0.72	1.74	0.898	0.084	0.242
1.245	0.189	0.857	0.955	0.772	0.376	0.364	0.65	0.992	0.254	0.593	0.19
sample 3 repeat 3
Filter 4: 590
0.054	1.007	0.633	0.394	0.046	0.708	1.262	0.076	0.047	1.341	0.475	0.305
1.487	1.783	0.195	1.314	1.711	1.673	1.261	1.133	0.309	1.37	0.692	1.535
0.723	0.18	0.067	0.615	1.075	0.096	0.059	1.009	1.356	0.368	0.123	0.212
0.5	1.055	0.735	1.015	1.531	0.356	0.644	0.572	1.643	1.422	0.563	0.544
0.271	0.682	0.107	0.228	0.077	0.948	0.111	0.374	0.094	1.094	0.094	0.276
0.691	1.362	0.142	0.97	0.492	1.55	0.129	0.576	1.723	0.195	0.457	0.436
0.787	0.998	0.2	0.16	0.204	0.853	0.082	0.704	1.844	0.907	0.086	0.266
1.242	0.182	0.838	0.97	0.79	0.362	0.353	0.686	1.008	0.245	0.622	0.189
sample 4 repeat 1
Filter 4: 590
0.056	0.088	0.066	0.081	0.083	0.115	0.07	0.079	0.087	0.246	1.235	1.024
0.051	0.713	0.057	0.055	1.295	0.139	1.684	1.625	1.267	0.165	1.633	1.359
0.054	0.076	0.198	0.062	1.223	0.115	1.602	0.4	1.297	0.111	1.284	1.181
1.294	0.068	0.049	0.055	1.476	0.088	1.777	0.088	1.254	1.442	1.22	0.702
0.059	0.198	0.101	0.053	0.904	1.215	0.154	1.575	0.107	1.729	0.18	1.07
0.056	0.053	0.051	0.519	1.385	1.466	0.057	0.041	1.052	1.426	0.533	0.477
0.052	0.048	0.053	0.508	0.05	0.143	1.293	1.547	1.331	0.651	0.88	1.133
0.052	0.052	0.238	0.049	0.091	0.252	1.312	0.056	0.248	1.056	1.095	1.153
sample 4 repeat 2
Filter 4: 590
0.069	0.066	0.055	0.067	0.061	0.093	0.087	0.106	0.061	0.252	1.508	0.998
0.056	0.728	0.054	0.053	1.315	0.138	1.41	1.277	1.381	0.168	1.909	1.644
0.062	0.064	0.203	0.06	1.39	0.104	1.237	0.411	1.629	0.108	1.546	1.145
1.306	0.063	0.047	0.055	1.725	0.072	1.448	0.094	1.446	1.376	1.256	0.65
0.059	0.197	0.084	0.049	0.94	1.463	0.155	1.296	0.092	1.457	0.155	1.128
0.056	0.052	0.051	0.533	1.457	1.821	0.057	0.041	0.958	1.407	0.512	0.357
0.052	0.047	0.052	0.493	0.048	0.138	1.149	1.277	1.779	0.618	0.834	1.436
0.051	0.049	0.203	0.048	0.078	0.231	1.274	0.062	0.209	0.952	1.059	1.248
sample 4 repeat 3
Filter 4: 590
0.059	0.056	0.069	0.09	0.094	0.08	0.066	0.076	0.083	0.235	1.221	1.009
0.053	0.714	0.057	0.055	1.231	0.136	1.635	1.571	1.244	0.165	1.588	1.365
0.057	0.058	0.201	0.063	1.171	0.099	1.536	0.344	1.29	0.105	1.278	1.161
1.262	0.059	0.05	0.061	1.395	0.055	1.73	0.087	1.251	1.405	1.205	0.666
0.056	0.199	0.099	0.051	0.899	1.616	0.149	1.621	0.099	1.817	0.164	1.087
0.055	0.051	0.051	0.512	1.343	2.082	0.056	0.041	0.989	1.38	0.517	0.437
0.05	0.046	0.053	0.509	0.05	0.135	1.318	1.608	1.415	0.587	0.808	1.22
0.05	0.047	0.223	0.051	0.089	0.224	1.263	0.056	0.227	0.981	1.018	1.209
